# Supplementary material for: Crystal structure of bis­(N-methyl-N-phenyl­amino)­tris­ulfane
Source: Acta Crystallogr E Crystallogr Commun. 2015 Jun 24;71(Pt 7):836–9. doi: 10.1107/S2056989015011342 (PMC4518933; doi:10.1107/S2056989015011342)
Supplement: Supplementary file 1 [file e-71-00836-sup1.cif]

##############################################################################
#                                                                            #
# This CIF contains the data in a paper accepted for publication in          #
# Acta Crystallographica Section E. It conforms to the requirements of       #
# Notes for Authors for Acta Crystallographica Section E, and has been       #
# peer reviewed under the auspices of the IUCr Commission on Journals.       #
#                                                                            #
# Full details of the Crystallographic Information File format               #
# are given in the paper "The Crystallographic Information File (CIF):       #
# a New Standard Archive File for Crystallography" by S. R. Hall, F. H.      #
# Allen and I. D. Brown [Acta Cryst. (1991), A47, 655-685].                  #
#                                                                            #
# The current version of the core CIF dictionary is obtainable from          #
# ftp://ftp.iucr.org/pub/cif_core.dic.                                       #
#                                                                            #
# Software is freely available for graphical display of the structure(s)     #
# in this CIF. For information consult the CIF software page                 #
# http://www.iucr.org/resources/cif/software.                                #
#                                                                            #
# This file may be used for bona fide research purposes within the           #
# scientific community so long as proper attribution is given to the journal # 
# article from which it was obtained.                                        #
#                                                                            #
##############################################################################
data_I
_audit_creation_method     SHELXL-97
_database_code_depnum_ccdc_archive     'CCDC 1406065'
_chemical_name_systematic
;
Bis(<i>N</i>-methyl-<i>N</i>-phenylamino)trisulfane
;
_chemical_name_common     03251a
_chemical_formula_moiety     'C14 H16 N2 S3'
_chemical_formula_sum     'C14 H16 N2 S3'
_chemical_formula_iupac     'C14 H16 N2 S3'
_chemical_formula_weight     308.47
_chemical_melting_point     353
_symmetry_cell_setting     orthorhombic
_symmetry_space_group_name_H-M     'F d d 2'
_symmetry_space_group_name_Hall     'F 2 -2d'
loop_
    _symmetry_equiv_pos_as_xyz
    'x, y, z'
    '-x, -y, z'
    'x+1/4, -y+1/4, z+1/4'
    '-x+1/4, y+1/4, z+1/4'
    'x, y+1/2, z+1/2'
    '-x, -y+1/2, z+1/2'
    'x+1/4, -y+3/4, z+3/4'
    '-x+1/4, y+3/4, z+3/4'
    'x+1/2, y, z+1/2'
    '-x+1/2, -y, z+1/2'
    'x+3/4, -y+1/4, z+3/4'
    '-x+3/4, y+1/4, z+3/4'
    'x+1/2, y+1/2, z'
    '-x+1/2, -y+1/2, z'
    'x+3/4, -y+3/4, z+1/4'
    '-x+3/4, y+3/4, z+1/4'
_cell_length_a     19.284(3)
_cell_length_b     56.440(8)
_cell_length_c     11.1695(15)
_cell_angle_alpha     90.00
_cell_angle_beta     90.00
_cell_angle_gamma     90.00
_cell_volume     12157(3)
_cell_formula_units_Z     32
_cell_measurement_reflns_used     1945
_cell_measurement_theta_min     2.38
_cell_measurement_theta_max     24.93
_cell_measurement_temperature     173(2)
_exptl_crystal_description     Plate
_exptl_crystal_colour     Colorless
_exptl_crystal_size_max     0.25
_exptl_crystal_size_mid     0.22
_exptl_crystal_size_min     0.04
_exptl_crystal_density_diffrn     1.348
_exptl_crystal_density_meas     ?
_exptl_crystal_density_method     'not measured'
_exptl_crystal_F_000     5184
_exptl_absorpt_coefficient_mu     0.475
_exptl_absorpt_correction_type     multi-scan
_exptl_absorpt_process_details
;
(SADABS; Bruker, 2001)
;
_exptl_absorpt_correction_T_min     0.8904
_exptl_absorpt_correction_T_max     0.9812
_exptl_special_details
;
;
_diffrn_ambient_temperature     173(2)
_diffrn_radiation_type     MoK\a
_diffrn_radiation_wavelength     0.71073
_diffrn_radiation_source     'sealed tube'
_diffrn_radiation_monochromator     'graphite'
_diffrn_measurement_device_type     'Bruker SMART CCD area-detector'
_diffrn_measurement_method     '\f and \w scans'
_diffrn_detector_area_resol_mean     ?
_diffrn_reflns_number     15884
_diffrn_reflns_av_R_equivalents     0.0754
_diffrn_reflns_av_sigmaI/netI     0.0823
_diffrn_reflns_theta_min     1.44
_diffrn_reflns_theta_max     25.11
_diffrn_reflns_theta_full     25.11
_diffrn_measured_fraction_theta_max     0.973
_diffrn_measured_fraction_theta_full     0.973
_diffrn_reflns_limit_h_min     0
_diffrn_reflns_limit_h_max     22
_diffrn_reflns_limit_k_min     0
_diffrn_reflns_limit_k_max     67
_diffrn_reflns_limit_l_min     -13
_diffrn_reflns_limit_l_max     11
_diffrn_standards_number     ?
_diffrn_standards_interval_count     ?
_diffrn_standards_interval_time     ?
_diffrn_standards_decay_%     ?
_refine_special_details
;
Refinement of <i>F</i>^2^ against all reflections. The weighted <i>R</i>-factor
<i>wR</i> and goodness of fit <i>S</i> are based on <i>F</i>^2^, conventional
<i>R</i>-factors <i>R</i> are based on <i>F</i>, with <i>F</i> set to zero for
negative <i>F</i>^2^. The threshold expression of <i>F</i>^2^ >
2\s(<i>F</i>^2^) is used only for calculating <i>R</i>-factors(gt) <i>etc</i>.
and is not relevant to the choice of reflections for refinement.
<i>R</i>-factors based on <i>F</i>^2^ are statistically about twice as large
as those based on <i>F</i>, and <i>R</i>-factors based on all data will be
even larger.
;
_reflns_number_total     4978
_reflns_number_gt     3097
_reflns_threshold_expression     I>2sigma(I)
_refine_ls_structure_factor_coef     Fsqd
_refine_ls_matrix_type     full
_refine_ls_R_factor_all     0.1192
_refine_ls_R_factor_gt     0.0560
_refine_ls_wR_factor_gt     0.1062
_refine_ls_wR_factor_ref     0.1294
_refine_ls_goodness_of_fit_ref     1.062
_refine_ls_restrained_S_all     1.062
_refine_ls_number_reflns     4978
_refine_ls_number_parameters     347
_refine_ls_number_restraints     1
_refine_ls_hydrogen_treatment     constr
_refine_ls_weighting_scheme     calc
_refine_ls_weighting_details
        'calc w=1/[\s^2^(Fo^2^)+(0.0357P)^2^+36.8709P] where P=(Fo^2^+2Fc^2^)/3'
_atom_sites_solution_hydrogens     geom
_atom_sites_solution_primary     direct
_atom_sites_solution_secondary     difmap
_refine_ls_shift/su_max     0.001
_refine_ls_shift/su_mean     0.000
_refine_diff_density_max     0.429
_refine_diff_density_min     -0.312
_refine_ls_extinction_method     none
_refine_ls_extinction_coef     ?
_refine_ls_abs_structure_details
;
2194 Friedel pairs (Flack, 1983)
;
_refine_ls_abs_structure_Flack     0.08(12)
loop_
    _atom_type_symbol
    _atom_type_description
    _atom_type_scat_dispersion_real
    _atom_type_scat_dispersion_imag
    _atom_type_scat_source
    'C' 'C' 0.0033 0.0016
                         'International Tables Vol C Tables 4.2.6.8 and 6.1.1.4'
    'H' 'H' 0.0000 0.0000
                         'International Tables Vol C Tables 4.2.6.8 and 6.1.1.4'
    'N' 'N' 0.0061 0.0033
                         'International Tables Vol C Tables 4.2.6.8 and 6.1.1.4'
    'S' 'S' 0.1246 0.1234
                         'International Tables Vol C Tables 4.2.6.8 and 6.1.1.4'
_computing_data_collection
;
SMART (Bruker, 2001)
;
_computing_cell_refinement
;
SAINT (Bruker, 2001)
;
_computing_data_reduction
;
SAINT (Bruker, 2001)
;
_computing_structure_solution
;
SHELXS97 (Sheldrick, 2008)
;
_computing_structure_refinement
;
SHELXL97 (Sheldrick, 2008)
;
_computing_molecular_graphics
;
Mercury (Macrae <i>et al.</i>,  2008)
;
_computing_publication_material
;
SHELXL97 (Sheldrick, 2008)
;
loop_
    _atom_site_type_symbol
    _atom_site_label
    _atom_site_fract_x
    _atom_site_fract_y
    _atom_site_fract_z
    _atom_site_U_iso_or_equiv
    _atom_site_adp_type
    _atom_site_calc_flag
    _atom_site_refinement_flags
    _atom_site_occupancy
    _atom_site_symmetry_multiplicity
    _atom_site_disorder_assembly
    _atom_site_disorder_group
    S S1A 0.16203(9) 0.35562(3) 0.42989(17) 0.0509(5) Uani d . 1 1 . .
    S S2A 0.13888(9) 0.37674(3) 0.28446(18) 0.0512(5) Uani d . 1 1 . .
    S S3A 0.05789(9) 0.39854(3) 0.33839(17) 0.0529(5) Uani d . 1 1 . .
    N N1A 0.1096(2) 0.33225(10) 0.4230(5) 0.0430(14) Uani d . 1 1 . .
    N N2A 0.0925(3) 0.42227(10) 0.4033(5) 0.0460(14) Uani d . 1 1 . .
    C C1A 0.0371(3) 0.33682(13) 0.4515(6) 0.0555(19) Uani d . 1 1 . .
    H H1AA 0.0155 0.3222 0.4809 0.083 Uiso calc R 1 1 . .
    H H1AB 0.0129 0.3422 0.3794 0.083 Uiso calc R 1 1 . .
    H H1AC 0.0343 0.3491 0.5133 0.083 Uiso calc R 1 1 . .
    C C2A 0.1179(4) 0.41859(13) 0.5256(6) 0.063(2) Uani d . 1 1 . .
    H H2AA 0.1143 0.4334 0.5706 0.095 Uiso calc R 1 1 . .
    H H2AB 0.1665 0.4135 0.5230 0.095 Uiso calc R 1 1 . .
    H H2AC 0.0899 0.4064 0.5649 0.095 Uiso calc R 1 1 . .
    C C3A 0.1249(3) 0.31310(11) 0.3459(6) 0.0428(18) Uani d . 1 1 . .
    C C4A 0.1941(3) 0.30690(11) 0.3200(6) 0.0501(19) Uani d . 1 1 . .
    H H4AA 0.2307 0.3164 0.3502 0.060 Uiso calc R 1 1 . .
    C C5A 0.2096(4) 0.28734(13) 0.2520(7) 0.059(2) Uani d . 1 1 . .
    H H5AA 0.2567 0.2832 0.2383 0.071 Uiso calc R 1 1 . .
    C C6A 0.1577(4) 0.27368(13) 0.2037(7) 0.056(2) Uani d . 1 1 . .
    H H6AA 0.1684 0.2605 0.1544 0.067 Uiso calc R 1 1 . .
    C C7A 0.0894(5) 0.27962(12) 0.2284(7) 0.063(2) Uani d . 1 1 . .
    H H7AA 0.0531 0.2699 0.1980 0.076 Uiso calc R 1 1 . .
    C C8A 0.0733(3) 0.29903(12) 0.2953(7) 0.0514(19) Uani d . 1 1 . .
    H H8AA 0.0260 0.3030 0.3076 0.062 Uiso calc R 1 1 . .
    C C9A 0.1215(3) 0.44089(11) 0.3334(7) 0.0408(17) Uani d . 1 1 . .
    C C10A 0.1734(3) 0.45591(12) 0.3798(6) 0.0458(19) Uani d . 1 1 . .
    H H10A 0.1906 0.4533 0.4584 0.055 Uiso calc R 1 1 . .
    C C11A 0.1992(3) 0.47418(11) 0.3132(7) 0.052(2) Uani d . 1 1 . .
    H H11A 0.2340 0.4841 0.3462 0.062 Uiso calc R 1 1 . .
    C C12A 0.1756(4) 0.47837(12) 0.2001(8) 0.055(2) Uani d . 1 1 . .
    H H12A 0.1935 0.4912 0.1542 0.066 Uiso calc R 1 1 . .
    C C13A 0.1253(4) 0.46368(12) 0.1536(7) 0.055(2) Uani d . 1 1 . .
    H H13A 0.1086 0.4665 0.0749 0.066 Uiso calc R 1 1 . .
    C C14A 0.0987(4) 0.44514(12) 0.2171(7) 0.0514(19) Uani d . 1 1 . .
    H H14A 0.0646 0.4352 0.1821 0.062 Uiso calc R 1 1 . .
    S S1B 0.34517(9) 0.60013(3) 0.43382(17) 0.0503(5) Uani d . 1 1 . .
    S S2B 0.35517(9) 0.62207(3) 0.28572(18) 0.0504(5) Uani d . 1 1 . .
    S S3B 0.44058(9) 0.64310(3) 0.32075(16) 0.0473(5) Uani d . 1 1 . .
    N N1B 0.3972(2) 0.57722(9) 0.4127(5) 0.0406(13) Uani d . 1 1 . .
    N N2B 0.4133(3) 0.66599(9) 0.3995(5) 0.0410(14) Uani d . 1 1 . .
    C C1B 0.4706(3) 0.58075(12) 0.4394(7) 0.056(2) Uani d . 1 1 . .
    H H1BA 0.4893 0.5665 0.4775 0.084 Uiso calc R 1 1 . .
    H H1BB 0.4758 0.5943 0.4936 0.084 Uiso calc R 1 1 . .
    H H1BC 0.4958 0.5839 0.3649 0.084 Uiso calc R 1 1 . .
    C C2B 0.3957(4) 0.66091(11) 0.5245(6) 0.0502(18) Uani d . 1 1 . .
    H H2BA 0.4010 0.6754 0.5724 0.075 Uiso calc R 1 1 . .
    H H2BB 0.4269 0.6486 0.5554 0.075 Uiso calc R 1 1 . .
    H H2BC 0.3477 0.6554 0.5293 0.075 Uiso calc R 1 1 . .
    C C3B 0.3785(3) 0.55805(10) 0.3387(6) 0.0360(15) Uani d . 1 1 . .
    C C4B 0.4264(3) 0.54146(11) 0.2998(6) 0.0470(18) Uani d . 1 1 . .
    H H4BA 0.4739 0.5435 0.3201 0.056 Uiso calc R 1 1 . .
    C C5B 0.4072(4) 0.52205(12) 0.2322(6) 0.0528(19) Uani d . 1 1 . .
    H H5BA 0.4413 0.5108 0.2098 0.063 Uiso calc R 1 1 . .
    C C6B 0.3392(4) 0.51874(12) 0.1965(7) 0.052(2) Uani d . 1 1 . .
    H H6BA 0.3259 0.5056 0.1486 0.062 Uiso calc R 1 1 . .
    C C7B 0.2916(3) 0.53537(11) 0.2336(6) 0.0467(18) Uani d . 1 1 . .
    H H7BA 0.2444 0.5335 0.2110 0.056 Uiso calc R 1 1 . .
    C C8B 0.3098(3) 0.55452(10) 0.3020(6) 0.0418(16) Uani d . 1 1 . .
    H H8BA 0.2753 0.5656 0.3249 0.050 Uiso calc R 1 1 . .
    C C9B 0.3837(3) 0.68621(10) 0.3444(7) 0.0369(16) Uani d . 1 1 . .
    C C10B 0.3412(3) 0.70186(10) 0.4077(6) 0.0446(18) Uani d . 1 1 . .
    H H10B 0.3288 0.6984 0.4881 0.054 Uiso calc R 1 1 . .
    C C11B 0.3175(4) 0.72197(13) 0.3558(8) 0.060(2) Uani d . 1 1 . .
    H H11B 0.2898 0.7326 0.4015 0.072 Uiso calc R 1 1 . .
    C C12B 0.3328(4) 0.72757(12) 0.2363(8) 0.054(2) Uani d . 1 1 . .
    H H12B 0.3158 0.7417 0.2003 0.065 Uiso calc R 1 1 . .
    C C13B 0.3730(3) 0.71203(11) 0.1735(7) 0.0481(17) Uani d . 1 1 . .
    H H13B 0.3840 0.7153 0.0922 0.058 Uiso calc R 1 1 . .
    C C14B 0.3981(3) 0.69158(11) 0.2259(7) 0.0436(17) Uani d . 1 1 . .
    H H14B 0.4257 0.6810 0.1800 0.052 Uiso calc R 1 1 . .
loop_
    _atom_site_aniso_label
    _atom_site_aniso_U_11
    _atom_site_aniso_U_22
    _atom_site_aniso_U_33
    _atom_site_aniso_U_12
    _atom_site_aniso_U_13
    _atom_site_aniso_U_23
    S1A 0.0414(11) 0.0603(11) 0.0510(14) 0.0036(8) -0.0136(9) -0.0069(10)
    S2A 0.0612(11) 0.0511(10) 0.0414(12) -0.0137(8) 0.0091(10) -0.0026(10)
    S3A 0.0373(10) 0.0635(11) 0.0577(14) -0.0058(8) -0.0102(9) 0.0142(10)
    N1A 0.032(3) 0.054(3) 0.043(4) 0.006(2) -0.002(3) 0.008(3)
    N2A 0.049(3) 0.054(4) 0.035(4) 0.005(3) 0.000(3) 0.001(3)
    C1A 0.029(4) 0.085(5) 0.053(5) 0.000(3) 0.002(3) 0.019(4)
    C2A 0.070(5) 0.090(5) 0.029(5) 0.029(4) -0.007(4) -0.003(4)
    C3A 0.033(4) 0.050(4) 0.046(5) -0.006(3) -0.005(3) 0.017(4)
    C4A 0.038(4) 0.055(4) 0.057(6) -0.003(3) -0.008(4) -0.005(4)
    C5A 0.058(5) 0.057(5) 0.062(6) -0.004(4) 0.001(4) 0.000(4)
    C6A 0.072(6) 0.055(5) 0.041(5) -0.008(4) -0.002(4) 0.006(3)
    C7A 0.084(6) 0.049(5) 0.056(6) -0.024(4) -0.029(4) 0.018(4)
    C8A 0.042(4) 0.053(4) 0.060(6) -0.010(3) -0.015(4) 0.014(4)
    C9A 0.030(4) 0.049(4) 0.043(5) 0.014(3) -0.001(3) -0.005(3)
    C10A 0.042(4) 0.059(4) 0.037(5) 0.011(3) -0.013(3) -0.018(3)
    C11A 0.047(4) 0.035(4) 0.074(7) 0.001(3) -0.012(4) -0.018(4)
    C12A 0.061(5) 0.035(4) 0.069(6) 0.005(3) 0.007(4) -0.002(4)
    C13A 0.067(5) 0.050(4) 0.050(6) 0.002(4) -0.012(4) 0.000(4)
    C14A 0.052(4) 0.050(4) 0.052(6) -0.005(3) -0.019(4) -0.004(4)
    S1B 0.0489(11) 0.0517(10) 0.0502(14) -0.0096(8) 0.0123(10) -0.0097(9)
    S2B 0.0595(11) 0.0440(10) 0.0476(12) 0.0073(8) -0.0123(10) -0.0093(9)
    S3B 0.0400(10) 0.0478(10) 0.0540(14) 0.0062(7) 0.0123(9) 0.0058(8)
    N1B 0.039(3) 0.041(3) 0.041(4) -0.011(2) -0.004(3) 0.005(3)
    N2B 0.039(3) 0.045(3) 0.039(4) -0.004(2) -0.002(3) -0.002(3)
    C1B 0.045(4) 0.061(4) 0.062(6) -0.011(3) -0.016(4) 0.009(4)
    C2B 0.057(4) 0.061(4) 0.033(5) -0.014(3) -0.003(4) 0.002(4)
    C3B 0.039(4) 0.040(4) 0.028(4) -0.007(3) 0.004(3) 0.007(3)
    C4B 0.037(4) 0.057(4) 0.047(5) 0.013(3) 0.000(4) 0.009(4)
    C5B 0.050(5) 0.056(4) 0.052(5) 0.016(3) 0.002(4) -0.008(4)
    C6B 0.060(5) 0.047(4) 0.049(6) 0.001(3) 0.006(4) -0.001(3)
    C7B 0.041(4) 0.050(4) 0.049(5) -0.012(3) -0.001(3) -0.005(3)
    C8B 0.034(4) 0.045(4) 0.047(5) 0.004(3) 0.001(3) -0.002(3)
    C9B 0.029(3) 0.037(4) 0.045(5) -0.007(3) 0.002(3) -0.014(3)
    C10B 0.051(4) 0.045(4) 0.037(5) -0.004(3) 0.001(3) -0.005(3)
    C11B 0.061(5) 0.048(5) 0.071(7) 0.003(4) 0.000(5) -0.015(4)
    C12B 0.051(4) 0.041(4) 0.071(6) 0.004(3) -0.013(4) -0.007(4)
    C13B 0.042(4) 0.057(4) 0.045(5) -0.002(3) 0.005(4) 0.005(4)
    C14B 0.044(4) 0.042(4) 0.044(5) 0.004(3) 0.017(3) -0.006(3)
_geom_special_details
;
All e.s.d.'s (except the e.s.d. in the dihedral angle between two l.s. planes)
are estimated using the full covariance matrix. The cell e.s.d.'s are taken
into account individually in the estimation of e.s.d.'s in distances, angles
and torsion angles; correlations between e.s.d.'s in cell parameters are only
used when they are defined by crystal symmetry. An approximate (isotropic)
treatment of cell e.s.d.'s is used for estimating e.s.d.'s involving l.s.
planes.
;
loop_
    _geom_bond_atom_site_label_1
    _geom_bond_atom_site_label_2
    _geom_bond_site_symmetry_2
    _geom_bond_distance
    _geom_bond_publ_flag
    S1A N1A . 1.664(5) ?
    S1A S2A . 2.064(3) ?
    S2A S3A . 2.078(3) ?
    S3A N2A . 1.663(6) ?
    N1A C3A . 1.413(8) ?
    N1A C1A . 1.457(7) ?
    N2A C9A . 1.424(8) ?
    N2A C2A . 1.465(8) ?
    C1A H1AA . 0.9800 ?
    C1A H1AB . 0.9800 ?
    C1A H1AC . 0.9800 ?
    C2A H2AA . 0.9800 ?
    C2A H2AB . 0.9800 ?
    C2A H2AC . 0.9800 ?
    C3A C8A . 1.393(8) ?
    C3A C4A . 1.410(9) ?
    C4A C5A . 1.373(9) ?
    C4A H4AA . 0.9500 ?
    C5A C6A . 1.373(9) ?
    C5A H5AA . 0.9500 ?
    C6A C7A . 1.388(10) ?
    C6A H6AA . 0.9500 ?
    C7A C8A . 1.362(10) ?
    C7A H7AA . 0.9500 ?
    C8A H8AA . 0.9500 ?
    C9A C14A . 1.392(9) ?
    C9A C10A . 1.410(9) ?
    C10A C11A . 1.365(9) ?
    C10A H10A . 0.9500 ?
    C11A C12A . 1.363(10) ?
    C11A H11A . 0.9500 ?
    C12A C13A . 1.378(9) ?
    C12A H12A . 0.9500 ?
    C13A C14A . 1.365(9) ?
    C13A H13A . 0.9500 ?
    C14A H14A . 0.9500 ?
    S1B N1B . 1.653(5) ?
    S1B S2B . 2.076(3) ?
    S2B S3B . 2.067(2) ?
    S3B N2B . 1.649(5) ?
    N1B C3B . 1.408(8) ?
    N1B C1B . 1.460(7) ?
    N2B C9B . 1.416(8) ?
    N2B C2B . 1.465(8) ?
    C1B H1BA . 0.9800 ?
    C1B H1BB . 0.9800 ?
    C1B H1BC . 0.9800 ?
    C2B H2BA . 0.9800 ?
    C2B H2BB . 0.9800 ?
    C2B H2BC . 0.9800 ?
    C3B C4B . 1.386(8) ?
    C3B C8B . 1.401(8) ?
    C4B C5B . 1.381(9) ?
    C4B H4BA . 0.9500 ?
    C5B C6B . 1.383(9) ?
    C5B H5BA . 0.9500 ?
    C6B C7B . 1.377(9) ?
    C6B H6BA . 0.9500 ?
    C7B C8B . 1.369(8) ?
    C7B H7BA . 0.9500 ?
    C8B H8BA . 0.9500 ?
    C9B C14B . 1.386(9) ?
    C9B C10B . 1.396(8) ?
    C10B C11B . 1.354(9) ?
    C10B H10B . 0.9500 ?
    C11B C12B . 1.403(10) ?
    C11B H11B . 0.9500 ?
    C12B C13B . 1.365(9) ?
    C12B H12B . 0.9500 ?
    C13B C14B . 1.382(9) ?
    C13B H13B . 0.9500 ?
    C14B H14B . 0.9500 ?
loop_
    _geom_angle_atom_site_label_1
    _geom_angle_atom_site_label_2
    _geom_angle_atom_site_label_3
    _geom_angle_site_symmetry_1
    _geom_angle_site_symmetry_3
    _geom_angle
    _geom_angle_publ_flag
    N1A S1A S2A . . 106.9(2) ?
    S1A S2A S3A . . 106.05(11) ?
    N2A S3A S2A . . 107.6(2) ?
    C3A N1A C1A . . 118.0(5) ?
    C3A N1A S1A . . 120.5(4) ?
    C1A N1A S1A . . 115.6(4) ?
    C9A N2A C2A . . 119.0(6) ?
    C9A N2A S3A . . 120.9(5) ?
    C2A N2A S3A . . 115.3(5) ?
    N1A C1A H1AA . . 109.5 ?
    N1A C1A H1AB . . 109.5 ?
    H1AA C1A H1AB . . 109.5 ?
    N1A C1A H1AC . . 109.5 ?
    H1AA C1A H1AC . . 109.5 ?
    H1AB C1A H1AC . . 109.5 ?
    N2A C2A H2AA . . 109.5 ?
    N2A C2A H2AB . . 109.5 ?
    H2AA C2A H2AB . . 109.5 ?
    N2A C2A H2AC . . 109.5 ?
    H2AA C2A H2AC . . 109.5 ?
    H2AB C2A H2AC . . 109.5 ?
    C8A C3A C4A . . 116.9(7) ?
    C8A C3A N1A . . 122.3(6) ?
    C4A C3A N1A . . 120.8(6) ?
    C5A C4A C3A . . 121.2(6) ?
    C5A C4A H4AA . . 119.4 ?
    C3A C4A H4AA . . 119.4 ?
    C4A C5A C6A . . 120.7(7) ?
    C4A C5A H5AA . . 119.6 ?
    C6A C5A H5AA . . 119.6 ?
    C5A C6A C7A . . 118.6(8) ?
    C5A C6A H6AA . . 120.7 ?
    C7A C6A H6AA . . 120.7 ?
    C8A C7A C6A . . 121.3(7) ?
    C8A C7A H7AA . . 119.3 ?
    C6A C7A H7AA . . 119.3 ?
    C7A C8A C3A . . 121.2(7) ?
    C7A C8A H8AA . . 119.4 ?
    C3A C8A H8AA . . 119.4 ?
    C14A C9A C10A . . 117.7(6) ?
    C14A C9A N2A . . 121.0(6) ?
    C10A C9A N2A . . 121.4(6) ?
    C11A C10A C9A . . 120.8(7) ?
    C11A C10A H10A . . 119.6 ?
    C9A C10A H10A . . 119.6 ?
    C12A C11A C10A . . 121.0(7) ?
    C12A C11A H11A . . 119.5 ?
    C10A C11A H11A . . 119.5 ?
    C11A C12A C13A . . 118.6(7) ?
    C11A C12A H12A . . 120.7 ?
    C13A C12A H12A . . 120.7 ?
    C14A C13A C12A . . 122.1(7) ?
    C14A C13A H13A . . 119.0 ?
    C12A C13A H13A . . 119.0 ?
    C13A C14A C9A . . 119.8(7) ?
    C13A C14A H14A . . 120.1 ?
    C9A C14A H14A . . 120.1 ?
    N1B S1B S2B . . 107.3(2) ?
    S3B S2B S1B . . 105.41(11) ?
    N2B S3B S2B . . 107.2(2) ?
    C3B N1B C1B . . 118.2(5) ?
    C3B N1B S1B . . 122.0(4) ?
    C1B N1B S1B . . 116.9(4) ?
    C9B N2B C2B . . 118.6(5) ?
    C9B N2B S3B . . 121.9(5) ?
    C2B N2B S3B . . 115.4(4) ?
    N1B C1B H1BA . . 109.5 ?
    N1B C1B H1BB . . 109.5 ?
    H1BA C1B H1BB . . 109.5 ?
    N1B C1B H1BC . . 109.5 ?
    H1BA C1B H1BC . . 109.5 ?
    H1BB C1B H1BC . . 109.5 ?
    N2B C2B H2BA . . 109.5 ?
    N2B C2B H2BB . . 109.5 ?
    H2BA C2B H2BB . . 109.5 ?
    N2B C2B H2BC . . 109.5 ?
    H2BA C2B H2BC . . 109.5 ?
    H2BB C2B H2BC . . 109.5 ?
    C4B C3B C8B . . 116.3(6) ?
    C4B C3B N1B . . 122.2(6) ?
    C8B C3B N1B . . 121.5(6) ?
    C5B C4B C3B . . 121.8(6) ?
    C5B C4B H4BA . . 119.1 ?
    C3B C4B H4BA . . 119.1 ?
    C4B C5B C6B . . 121.3(6) ?
    C4B C5B H5BA . . 119.3 ?
    C6B C5B H5BA . . 119.3 ?
    C7B C6B C5B . . 116.9(7) ?
    C7B C6B H6BA . . 121.5 ?
    C5B C6B H6BA . . 121.5 ?
    C8B C7B C6B . . 122.3(6) ?
    C8B C7B H7BA . . 118.8 ?
    C6B C7B H7BA . . 118.8 ?
    C7B C8B C3B . . 121.2(6) ?
    C7B C8B H8BA . . 119.4 ?
    C3B C8B H8BA . . 119.4 ?
    C14B C9B C10B . . 117.5(6) ?
    C14B C9B N2B . . 120.7(6) ?
    C10B C9B N2B . . 121.8(7) ?
    C11B C10B C9B . . 120.8(7) ?
    C11B C10B H10B . . 119.6 ?
    C9B C10B H10B . . 119.6 ?
    C10B C11B C12B . . 121.6(7) ?
    C10B C11B H11B . . 119.2 ?
    C12B C11B H11B . . 119.2 ?
    C13B C12B C11B . . 117.6(7) ?
    C13B C12B H12B . . 121.2 ?
    C11B C12B H12B . . 121.2 ?
    C12B C13B C14B . . 121.2(7) ?
    C12B C13B H13B . . 119.4 ?
    C14B C13B H13B . . 119.4 ?
    C13B C14B C9B . . 121.2(6) ?
    C13B C14B H14B . . 119.4 ?
    C9B C14B H14B . . 119.4 ?
loop_
    _geom_torsion_atom_site_label_1
    _geom_torsion_atom_site_label_2
    _geom_torsion_atom_site_label_3
    _geom_torsion_atom_site_label_4
    _geom_torsion_site_symmetry_1
    _geom_torsion_site_symmetry_2
    _geom_torsion_site_symmetry_3
    _geom_torsion_site_symmetry_4
    _geom_torsion
    _geom_torsion_publ_flag
    N1A S1A S2A S3A . . . . 86.6(2) ?
    S1A S2A S3A N2A . . . . 87.0(2) ?
    S2A S1A N1A C3A . . . . 80.2(5) ?
    S2A S1A N1A C1A . . . . -72.2(5) ?
    S2A S3A N2A C9A . . . . 77.9(5) ?
    S2A S3A N2A C2A . . . . -77.0(5) ?
    C1A N1A C3A C8A . . . . 1.3(9) ?
    S1A N1A C3A C8A . . . . -150.5(5) ?
    C1A N1A C3A C4A . . . . -176.4(6) ?
    S1A N1A C3A C4A . . . . 31.7(8) ?
    C8A C3A C4A C5A . . . . -2.5(10) ?
    N1A C3A C4A C5A . . . . 175.4(6) ?
    C3A C4A C5A C6A . . . . 2.3(12) ?
    C4A C5A C6A C7A . . . . -2.2(11) ?
    C5A C6A C7A C8A . . . . 2.5(11) ?
    C6A C7A C8A C3A . . . . -2.8(11) ?
    C4A C3A C8A C7A . . . . 2.8(10) ?
    N1A C3A C8A C7A . . . . -175.1(6) ?
    C2A N2A C9A C14A . . . . -179.5(6) ?
    S3A N2A C9A C14A . . . . 26.5(8) ?
    C2A N2A C9A C10A . . . . -0.7(8) ?
    S3A N2A C9A C10A . . . . -154.7(5) ?
    C14A C9A C10A C11A . . . . 1.1(9) ?
    N2A C9A C10A C11A . . . . -177.8(6) ?
    C9A C10A C11A C12A . . . . -0.1(10) ?
    C10A C11A C12A C13A . . . . -0.3(10) ?
    C11A C12A C13A C14A . . . . -0.2(11) ?
    C12A C13A C14A C9A . . . . 1.1(11) ?
    C10A C9A C14A C13A . . . . -1.5(10) ?
    N2A C9A C14A C13A . . . . 177.4(6) ?
    N1B S1B S2B S3B . . . . -84.6(2) ?
    S1B S2B S3B N2B . . . . -85.9(2) ?
    S2B S1B N1B C3B . . . . -79.9(5) ?
    S2B S1B N1B C1B . . . . 80.3(5) ?
    S2B S3B N2B C9B . . . . -83.1(5) ?
    S2B S3B N2B C2B . . . . 73.7(5) ?
    C1B N1B C3B C4B . . . . 5.8(9) ?
    S1B N1B C3B C4B . . . . 165.7(5) ?
    C1B N1B C3B C8B . . . . -175.2(6) ?
    S1B N1B C3B C8B . . . . -15.3(8) ?
    C8B C3B C4B C5B . . . . -2.3(10) ?
    N1B C3B C4B C5B . . . . 176.7(6) ?
    C3B C4B C5B C6B . . . . 2.4(11) ?
    C4B C5B C6B C7B . . . . -1.4(11) ?
    C5B C6B C7B C8B . . . . 0.5(11) ?
    C6B C7B C8B C3B . . . . -0.6(11) ?
    C4B C3B C8B C7B . . . . 1.4(10) ?
    N1B C3B C8B C7B . . . . -177.6(6) ?
    C2B N2B C9B C14B . . . . -179.3(5) ?
    S3B N2B C9B C14B . . . . -23.2(8) ?
    C2B N2B C9B C10B . . . . 3.1(9) ?
    S3B N2B C9B C10B . . . . 159.1(5) ?
    C14B C9B C10B C11B . . . . -2.5(10) ?
    N2B C9B C10B C11B . . . . 175.2(6) ?
    C9B C10B C11B C12B . . . . 1.8(11) ?
    C10B C11B C12B C13B . . . . -0.3(10) ?
    C11B C12B C13B C14B . . . . -0.4(10) ?
    C12B C13B C14B C9B . . . . -0.4(10) ?
    C10B C9B C14B C13B . . . . 1.8(9) ?
    N2B C9B C14B C13B . . . . -175.9(6) ?
loop_
    _geom_hbond_atom_site_label_D
    _geom_hbond_atom_site_label_H
    _geom_hbond_atom_site_label_A
    _geom_hbond_site_symmetry_A
    _geom_hbond_distance_DH
    _geom_hbond_distance_HA
    _geom_hbond_distance_DA
    _geom_hbond_angle_DHA
    C1A H1AA Cg2 15_455 0.98 2.91 3.810(7) 153
    C2A H2AA Cg3 10_565 0.98 2.76 3.658(8) 153
    C1B H1BA Cg4 3_565 0.98 2.73 3.575(7) 145
    C2B H2BA Cg1 10_565 0.98 2.98 3.870(7) 151
data_Global
_journal_date_recd_electronic     2015-05-23
_journal_date_accepted     2015-06-10
_journal_name_full     'Acta Crystallographica, Section E'
_journal_year     2015
_journal_volume     71
_journal_issue      7
_journal_page_first     836
_journal_page_last     839
_journal_paper_category     GO
_journal_paper_doi     10.1107/S2056989015011342
_journal_coeditor_code     SU5144
_publ_contact_author_name     'George Barany'
_publ_contact_author_address
;
Department of Chemistry
University of Minnesota
Minneapolis, MN 55455, USA
;
_publ_contact_author_email     'barany@umn.edu'
_publ_contact_author_fax     ?
_publ_contact_author_phone     '612-625-1028'
_publ_section_title
;
Crystal structure of bis(<i>N</i>-methyl-<i>N</i>-phenylamino)trisulfane
;
loop_
    _publ_author_name
    _publ_author_footnote
    _publ_author_address
    'Barany, George' .
;
Department of Chemistry
University of Minnesota
Minneapolis, MN 55455
USA
;
    'Henley, Matthew J.' .
;
Department of Chemistry
University of Minnesota
Minneapolis, MN 55455
USA
;
    'Polski, Lauren A.' .
;
Department of Chemistry
University of Minnesota
Minneapolis, MN 55455
USA
;
    'Schroll, Alayne L.' .
;
Department of Chemistry
Saint Michael's College
Colchester, VT 05439
USA
;
    'Young Jr, Victor G.' .
;
Department of Chemistry
University of Minnesota
Minneapolis, MN 55455
USA
;
_publ_section_synopsis
;
The title compound was obtained in crystalline form after preparative HPLC.
Conformation of the proposed molecular structure was obtained by
single-crystal X-ray analysis at 173 K. The molecules do not take advantage of
the twofold axis provided as an available symmetry option by the <i>Fdd</i>2
space group. Instead, there are two molecules in the asymmetric unit, and both
of them display a pseudo-<i>trans</i> conformation.
;
