# Supplementary material for: Crystal structure of bis­(N-methyl-N-phenyl­amino)­tris­ulfane
Source: Acta Crystallogr E Crystallogr Commun. 2015 Jun 24;71(Pt 7):836–9. doi: 10.1107/S2056989015011342 (PMC4518933; doi:10.1107/S2056989015011342)
Supplement: Supplementary file 2 [file e-71-00836-Isup2.hkl]

# 
# h,k,l, Fc-squared, Fo-squared, sigma(Fo-squared) and status flag 
# 
data_I
_shelx_title ' 03251a in Fdd2' 
_shelx_refln_list_code          4 
_shelx_F_calc_maximum     1762.30 
_exptl_crystal_F_000      5184.00 
_reflns_d_resolution_high  0.8374 
 
loop_ 
 _symmetry_equiv_pos_as_xyz 
 'x, y, z' 
 '-x, -y, z' 
 'x+1/4, -y+1/4, z+1/4' 
 '-x+1/4, y+1/4, z+1/4' 
 'x, y+1/2, z+1/2' 
 '-x, -y+1/2, z+1/2' 
 'x+1/4, -y+3/4, z+3/4' 
 '-x+1/4, y+3/4, z+3/4' 
 'x+1/2, y, z+1/2' 
 '-x+1/2, -y, z+1/2' 
 'x+3/4, -y+1/4, z+3/4' 
 '-x+3/4, y+1/4, z+3/4' 
 'x+1/2, y+1/2, z' 
 '-x+1/2, -y+1/2, z' 
 'x+3/4, -y+3/4, z+1/4' 
 '-x+3/4, y+3/4, z+1/4' 
 
_cell_length_a    19.2836 
_cell_length_b    56.4404 
_cell_length_c    11.1695 
_cell_angle_alpha  90.000 
_cell_angle_beta   90.000 
_cell_angle_gamma  90.000 
 
_shelx_F_squared_multiplier     1.000 
 
loop_ 
 _refln_index_h 
 _refln_index_k 
 _refln_index_l 
 _refln_F_squared_calc 
 _refln_F_squared_meas 
 _refln_F_squared_sigma 
 _refln_observed_status 
   3   1 -13     1364.26     -865.97   1631.74 o 
   3   3 -13     1072.05      548.19   1813.24 o 
   1   5 -13       64.58     3376.61   1738.73 o 
   3   5 -13     1317.15     3658.80   2004.76 o 
   1   7 -13     2025.75     3785.51   1823.10 o 
   3   7 -13     1433.45     1352.65   1764.59 o 
   3   9 -13      926.41      421.67   1874.88 o 
   3  11 -13     1777.56      882.29   1758.09 o 
   4   0 -12     6302.14     4914.28   1816.63 o 
   8   0 -12    10146.90    10847.10   2341.90 o 
   2   2 -12      800.37    -1592.62   1592.62 o 
   4   2 -12     6561.11     7683.83   1335.00 o 
   6   2 -12      840.17      685.41   1237.09 o 
   8   2 -12     9855.37     7887.48   1468.50 o 
   2   4 -12      223.30     -898.62   1592.62 o 
   4   4 -12     7597.78     7915.28   1389.95 o 
   6   4 -12      254.59     -896.03   1159.15 o 
   8   4 -12    10071.40    11009.69   1625.27 o 
   2   6 -12      633.22     2831.78   1595.92 o 
   4   6 -12     3902.13     5904.38   1362.15 o 
   6   6 -12      379.72     2124.65   1881.38 o 
   8   6 -12      821.33    -1218.95   1218.95 o 
   4   8 -12    11636.97    10714.57   1517.95 o 
   6   8 -12     1411.61     1120.14   1238.74 o 
   8   8 -12     9187.74     9299.73   1522.16 o 
   4  10 -12     2109.35      275.73   1638.07 o 
   6  10 -12       71.98    -1179.19   1179.19 o 
   8  10 -12     1219.48     2195.76   1282.24 o 
   4  12 -12     4234.54     7710.34   1897.44 o 
   6  12 -12      470.95     1285.06   1209.87 o 
   8  12 -12      870.59     -301.49   1244.94 o 
   6  14 -12     1141.16     1829.46   1806.77 o 
   8  14 -12      843.94     -888.92   1676.99 o 
   6  16 -12       45.63    -1171.11   1479.16 o 
   8  16 -12     1464.41     1826.56   1263.53 o 
   6  18 -12     1917.43    -1018.54   1592.62 o 
   6  20 -12      197.43    -1368.94   1505.02 o 
   1   1 -11      575.46     -132.98   1381.84 o 
   3   1 -11      164.60      115.59   1061.37 o 
   5   1 -11      438.72     -631.62   1057.33 o 
   7   1 -11     1083.96     1001.12   1162.81 o 
   9   1 -11      241.22     1807.84   1248.63 o 
  11   1 -11      239.59      -90.35   1238.90 o 
   1   3 -11      824.31    -1326.59   1326.59 o 
   3   3 -11     2098.16     2773.92   1095.18 o 
   5   3 -11     2666.44     1897.09   1159.06 o 
   7   3 -11       24.92      -46.42   1122.43 o 
   9   3 -11      800.46      792.47   1251.99 o 
  11   3 -11     1609.03      838.66   1275.33 o 
   1   5 -11     2047.26     4917.51   1647.90 o 
   3   5 -11      655.99      951.44   1016.21 o 
   5   5 -11     2497.69     4142.37   1250.31 o 
   7   5 -11     1607.72    -1077.70   1077.70 o 
   9   5 -11      116.96     -905.08   1612.02 o 
  11   5 -11     1168.06       14.45   1286.51 o 
   3   7 -11     1608.28      446.66   1065.35 o 
   5   7 -11     6670.33     7160.18   1368.62 o 
   7   7 -11     2937.33     1752.79   1196.10 o 
   9   7 -11      666.75     1781.33   1281.86 o 
  11   7 -11      147.99      129.94   1341.53 o 
   3   9 -11      382.01     -811.02   1440.38 o 
   5   9 -11     2507.77     3189.55   1237.44 o 
   7   9 -11     3525.53     3300.00   1320.13 o 
   9   9 -11        6.52    -1303.97   1495.33 o 
  11   9 -11     1034.15      343.77   1202.82 o 
   5  11 -11      900.40     -117.79   1095.80 o 
   7  11 -11     2380.66     2721.26   1294.66 o 
   9  11 -11      964.11      126.91   1170.31 o 
  11  11 -11      173.80     -407.29   1199.24 o 
   5  13 -11     2283.71     1980.13   1126.28 o 
   7  13 -11     2991.60     3859.53   1231.88 o 
   9  13 -11      609.00     -300.97   1156.41 o 
  11  13 -11      229.88     -568.26   1189.86 o 
   5  15 -11     3104.29     1537.54   1745.13 o 
   7  15 -11     2927.57      386.24   1187.89 o 
   9  15 -11      316.41     1897.57   1728.90 o 
  11  15 -11       38.59    -1183.40   1183.40 o 
   7  17 -11     1740.22     1240.22   1210.90 o 
   9  17 -11      417.79       94.00   1218.31 o 
  11  17 -11      137.67     -903.14   1158.83 o 
   7  19 -11     2607.39      666.50   1147.78 o 
   9  19 -11      882.74     -587.66   1152.04 o 
   7  21 -11      935.82     -391.77   1075.11 o 
   9  21 -11      111.05     1970.72   1348.02 o 
   9  23 -11      619.37     1724.05   1295.82 o 
   9  25 -11     1347.88      663.65   1213.91 o 
   9  27 -11      705.09      483.31   1748.36 o 
   1  33 -11      605.43     -828.47   1113.25 o 
   1  35 -11      951.75     -433.47   1114.55 o 
   3  35 -11     3672.06     5113.40   1355.69 o 
   5  35 -11      758.23     2552.82   1803.51 o 
   1  37 -11     2238.55      903.95   1229.01 o 
   2   0 -10     3088.19     5228.80   1573.23 o 
   6   0 -10     4271.62     3101.01   1547.27 o 
  10   0 -10      954.54     4077.40   1848.96 o 
  14   0 -10     4370.92     5670.02   2020.92 o 
   2   2 -10    21736.16    22910.89   1431.32 o 
   4   2 -10       31.19      -56.02   1019.22 o 
   6   2 -10     4331.59     4951.78   1168.53 o 
   8   2 -10     1209.07     -568.26   1098.06 o 
  10   2 -10    10282.08    11443.16   1446.84 o 
  12   2 -10     1406.89     1038.71   1257.61 o 
  14   2 -10     2770.94     3873.43   1399.97 o 
   2   4 -10     2195.91     1780.82   1557.00 o 
   4   4 -10     1173.98     1715.04   1026.36 o 
   6   4 -10      576.18     -501.35   1002.70 o 
   8   4 -10     1005.00       84.85   1064.15 o 
  10   4 -10     3076.73     3707.29   1315.28 o 
  12   4 -10     2388.68      940.45   1270.54 o 
  14   4 -10     2259.51      255.85   1263.72 o 
   0   6 -10      953.55      197.86   1436.98 o 
   2   6 -10     2974.77     4378.99   1469.47 o 
   4   6 -10      278.41     -398.24    988.16 o 
   6   6 -10    16983.64    17242.16   1410.31 o 
   8   6 -10     3151.31     2339.51   1149.10 o 
  10   6 -10    17239.58    16009.31   1419.69 o 
  12   6 -10      100.28    -1211.20   1211.20 o 
  14   6 -10     1225.32      408.74   1278.46 o 
   2   8 -10      877.23      963.40   1303.97 o 
   4   8 -10      369.10    -1135.23   1463.00 o 
   6   8 -10     2776.32     4036.99   1239.64 o 
   8   8 -10     1020.40     1362.80   1117.20 o 
  10   8 -10     4108.17     4643.40   1331.77 o 
  12   8 -10      691.26     -170.28   1219.63 o 
  14   8 -10      528.62     -697.56   1852.19 o 
   2  10 -10    19926.24    19670.05   1884.51 o 
   4  10 -10      512.18    -1401.26   1401.26 o 
   6  10 -10    23876.97    25358.49   1678.61 o 
   8  10 -10     3128.82     3490.07   1238.67 o 
  10  10 -10    12324.67    12094.50   1317.54 o 
  12  10 -10      511.75       43.67   1160.83 o 
  14  10 -10     1102.35     1408.28   1320.29 o 
   2  12 -10       41.18    -1154.63   1359.24 o 
   4  12 -10     5277.28     6458.42   1796.91 o 
   6  12 -10     7666.65     9236.70   1356.33 o 
   8  12 -10     1172.07      804.94   1203.63 o 
  10  12 -10    12423.58    11513.95   1365.71 o 
  12  12 -10      295.28    -1109.70   1109.70 o 
  14  12 -10     1046.64      349.81   1290.16 o 
   2  14 -10    23404.15    25907.69   2231.68 o 
   4  14 -10     1829.12    -1456.54   1456.54 o 
   6  14 -10     6110.42     7038.32   1330.80 o 
   8  14 -10       99.03     1238.28   1181.00 o 
  10  14 -10      448.21     2459.14   1212.20 o 
  12  14 -10      861.31      482.47   1243.03 o 
  14  14 -10      357.57       20.88   1319.81 o 
   4  16 -10      768.18    -1407.73   1459.77 o 
   6  16 -10     6984.19     7389.36   1874.82 o 
   8  16 -10     1037.86      808.24   1157.15 o 
  10  16 -10    14271.71    13568.49   1369.26 o 
  12  16 -10       57.49    -1096.44   1621.72 o 
  14  16 -10     5745.89     3817.84   2150.54 o 
   4  18 -10      515.27      921.21   1501.86 o 
   6  18 -10      687.21     -201.12   1579.69 o 
   8  18 -10     3046.89     1434.94   1150.43 o 
  10  18 -10      406.23      180.34   1199.56 o 
  12  18 -10       62.67     -811.67    920.60 o 
   6  20 -10     7472.03     5222.33   1774.29 o 
   8  20 -10     2415.70      941.19    860.02 o 
  10  20 -10    24731.92    24648.33   1360.86 o 
  12  20 -10     1322.10     1587.39   1137.30 o 
   6  22 -10    11662.01    12202.79   1741.96 o 
   8  22 -10      248.71      140.58    840.18 o 
  10  22 -10      804.30     2483.81    973.06 o 
  12  22 -10       76.65      752.58    946.17 o 
   6  24 -10     5335.95     5219.10   1874.82 o 
   8  24 -10     1805.04     2248.91   1066.19 o 
  10  24 -10    17480.47    17377.92   1207.64 o 
  12  24 -10     3494.00     3051.33   1041.04 o 
   8  26 -10      144.42      405.48   1712.68 o 
  10  26 -10     2364.78     2143.75    923.51 o 
  12  26 -10      139.60     -481.31    908.64 o 
   2  28 -10     2969.58     4473.70   1257.74 o 
   4  28 -10     1461.07      534.81   1103.20 o 
   8  28 -10     2391.39     1235.86   1628.34 o 
  10  28 -10    16981.78    19434.08   1501.15 o 
   0  30 -10     5733.97    10600.46   1955.95 o 
   2  30 -10     2439.29     3345.25   1216.69 o 
   4  30 -10     1320.40     1228.72   1141.25 o 
   6  30 -10      228.53      282.52   1130.45 o 
  10  30 -10      398.35      -32.97   1247.53 o 
   2  32 -10      696.91      847.19   1108.60 o 
   4  32 -10     1435.14     1900.51   1181.23 o 
   6  32 -10     2962.95     2062.94   1224.42 o 
  10  32 -10     7115.05     5341.28   1042.79 o 
   0  34 -10     2743.42      493.04   1398.06 o 
   2  34 -10    23969.21    24666.43   1630.44 o 
   4  34 -10     2181.66     2924.23   1176.64 o 
   6  34 -10     2777.96      860.25   1192.03 o 
   8  34 -10     1742.13     2436.03   1715.94 o 
   2  36 -10       42.92     -161.07   1045.53 o 
   4  36 -10     1827.75     2281.17   1120.43 o 
   6  36 -10      963.41      832.32   1130.29 o 
   8  36 -10     1463.98    -1651.13   1651.13 o 
   0  38 -10     1759.56     3522.71   1566.76 o 
   2  38 -10     8686.79     7255.54   1294.92 o 
   4  38 -10     1434.23     1912.44   1097.06 o 
   6  38 -10     3994.77     4299.79   1237.05 o 
   2  40 -10      693.92      273.69   1048.35 o 
   4  40 -10      780.06      790.62   1109.31 o 
   6  40 -10      276.42     -613.19   1081.90 o 
   0  42 -10      920.67    -1303.97   1356.01 o 
   2  42 -10     1665.09      287.20   1000.51 o 
   4  42 -10      449.65     2338.35   1144.80 o 
   2  44 -10      193.09      136.89   1035.25 o 
   3   1  -9     2724.70     2186.68   1045.53 o 
   5   1  -9     1977.98     2221.79   1115.87 o 
   7   1  -9     1254.60     2320.15   1123.56 o 
   9   1  -9     3524.32     4666.67   1252.25 o 
  11   1  -9       15.40     -136.64   1171.82 o 
  13   1  -9     1890.49      595.42   1223.54 o 
  15   1  -9      130.13     1199.88   1210.13 o 
   1   3  -9      593.28     1219.63   1355.88 o 
   3   3  -9     2161.56     1493.03   1032.09 o 
   5   3  -9     1147.75     1715.91   1083.26 o 
   7   3  -9     8180.55     8093.06   1277.46 o 
   9   3  -9      653.25      662.13   1090.17 o 
  11   3  -9     1305.82     1554.16   1248.56 o 
  13   3  -9       86.20    -1135.23   1135.23 o 
  15   3  -9     2351.69     1743.71   1280.95 o 
   1   5  -9     4219.42     6961.06   1644.67 o 
   3   5  -9     7265.04     5420.16   1699.62 o 
   5   5  -9     4276.51     3970.41   1118.75 o 
   7   5  -9     8058.14     9940.08   1462.36 o 
   9   5  -9      642.96      130.69   1074.24 o 
  11   5  -9      660.72     -253.75   1153.79 o 
  13   5  -9     1736.01     1186.27    915.62 o 
  15   5  -9     1847.41     1677.93    957.22 o 
   1   7  -9      321.33     -379.49    868.23 o 
   3   7  -9     3282.43     2484.68   1459.67 o 
   5   7  -9      791.36     1449.20   1097.51 o 
   7   7  -9     4392.95     4693.50   1217.66 o 
   9   7  -9      609.72     -363.33    764.47 o 
  11   7  -9      727.56      378.65    854.92 o 
  13   7  -9     1459.92     -567.29    882.46 o 
  15   7  -9     4912.13     6661.74   1099.68 o 
   1   9  -9     1103.46     1701.36    980.46 o 
   3   9  -9     7351.86     9815.63   1832.79 o 
   5   9  -9     7339.57     4453.66   1699.62 o 
   7   9  -9     7640.40     7280.10    977.17 o 
   9   9  -9      408.35     -757.68    757.68 o 
  11   9  -9      733.35     -259.99    840.01 o 
  13   9  -9     4929.50     4723.89   1006.91 o 
  15   9  -9     4893.37     7093.27   1133.94 o 
   1  11  -9     1711.42     3921.60   1469.47 o 
   3  11  -9     6958.22     7687.71   1796.91 o 
   5  11  -9     3069.96     3062.12    984.08 o 
   7  11  -9    19574.78    19230.76   1100.97 o 
   9  11  -9     1916.58     1495.97    833.90 o 
  11  11  -9      592.05      580.42   1015.31 o 
  13  11  -9     4564.41     3885.72   1036.00 o 
  15  11  -9     8435.44     8876.61   1219.60 o 
   1  13  -9     2019.53     5066.85   1628.50 o 
   3  13  -9     4736.15     4135.91   1660.83 o 
   5  13  -9     8900.85     9178.84   1043.43 o 
   7  13  -9    13673.55    12887.09    953.25 o 
   9  13  -9      191.40     -196.24    807.04 o 
  11  13  -9      445.03      777.01    851.30 o 
  13  13  -9     4450.12     3407.96   1012.08 o 
  15  13  -9     6880.34     6451.95   1162.06 o 
   1  15  -9     9205.23    11726.00   1608.79 o 
   3  15  -9    15705.06    15242.25   1823.10 o 
   5  15  -9    21133.25    21191.23   2050.01 o 
   7  15  -9    20299.54    20209.87   1127.15 o 
   9  15  -9      206.67     -928.03    928.03 o 
  11  15  -9      297.25     -847.87    847.87 o 
  13  15  -9     1738.76      709.91    923.09 o 
  15  15  -9      801.66      697.59   1029.98 o 
   3  17  -9     6057.66     5079.78   1657.60 o 
   5  17  -9     4982.32     6798.79   1861.89 o 
   7  17  -9     4516.15     7470.82   1210.23 o 
   9  17  -9      980.94      -37.79    833.74 o 
  11  17  -9     1842.01      768.67    926.42 o 
  13  17  -9      319.16      273.40    930.39 o 
  15  17  -9     1325.78     1713.26   1011.20 o 
   3  19  -9     5357.21     5099.17   1641.43 o 
   5  19  -9     5043.69     3347.52   1605.55 o 
   7  19  -9     2281.28     2336.08   1003.48 o 
   9  19  -9      131.51      187.61    810.47 o 
  11  19  -9      685.48      455.90   1003.41 o 
  13  19  -9        2.70     -338.44    857.57 o 
  15  19  -9      696.37      135.86    998.57 o 
   3  21  -9      129.11      -48.65   1368.84 o 
   5  21  -9     3680.58     3879.57   1573.23 o 
   7  21  -9     2844.99     2491.89   1033.99 o 
   9  21  -9      508.43     -242.53    833.29 o 
  11  21  -9      818.15      298.97    870.92 o 
  13  21  -9      448.84      236.23    903.95 o 
  15  21  -9     4021.23     1671.85   1013.76 o 
   1  23  -9      540.72      346.13   1009.49 o 
   3  23  -9       87.71     -834.62    967.79 o 
   5  23  -9      320.55     1117.87   1083.68 o 
   7  23  -9     2952.36     4243.87   1143.31 o 
   9  23  -9      688.56      674.97    823.33 o 
  11  23  -9     1563.94      -49.65    878.22 o 
  13  23  -9     2216.08      267.06    904.79 o 
  15  23  -9      332.96        4.20    952.70 o 
   1  25  -9     2858.20     1555.55   1055.00 o 
   3  25  -9     5697.87     8233.03   1256.45 o 
   5  25  -9     1830.39     1561.69    869.17 o 
   7  25  -9     8153.25     8080.46    999.79 o 
   9  25  -9      243.55     -851.75    999.79 o 
  11  25  -9      448.03      -10.70    889.92 o 
  13  25  -9       26.39    -1076.73   1076.73 o 
   1  27  -9     1158.08     -539.17    927.71 o 
   3  27  -9      335.48      340.15    940.35 o 
   5  27  -9     1084.38     -196.37   1016.67 o 
   7  27  -9     2015.35     1349.90    883.75 o 
   9  27  -9      928.03      384.95    965.50 o 
  11  27  -9     1308.17      368.14    900.20 o 
  13  27  -9     4848.07     4044.43   1066.38 o 
   1  29  -9     1421.79      493.21    936.92 o 
   3  29  -9     1446.37      222.46    934.98 o 
   5  29  -9     8650.33     5469.29   1152.69 o 
   7  29  -9      886.67      350.23    865.42 o 
   9  29  -9      542.07     -836.23    836.23 o 
  11  29  -9      655.77        7.43    915.78 o 
  13  29  -9      160.78     1006.84    922.47 o 
   1  31  -9     2512.52     2656.26    988.58 o 
   3  31  -9     2891.62     1528.72   1002.06 o 
   5  31  -9     3141.77     3788.42   1057.33 o 
   7  31  -9     6384.22     7223.53   1028.89 o 
   9  31  -9      302.13      669.28    987.70 o 
  11  31  -9      334.39     -201.22    887.69 o 
  13  31  -9      837.21      794.15    911.45 o 
   1  33  -9     2481.39     1595.40    979.66 o 
   3  33  -9     2645.03      956.45    981.50 o 
   5  33  -9    11768.98    11350.07   1388.66 o 
   7  33  -9      510.85     -794.53   1004.64 o 
   9  33  -9      635.70     -491.01    820.07 o 
  11  33  -9       36.00      -23.60    773.81 o 
   1  35  -9     1117.48     2098.69   1411.02 o 
   3  35  -9     7162.71     6351.75   1138.79 o 
   5  35  -9      470.77     1011.92   1004.61 o 
   7  35  -9     3612.89     1010.17   1042.17 o 
   9  35  -9       11.82      -49.78   1110.93 o 
  11  35  -9     1010.35      396.65   1004.93 o 
   1  37  -9     3757.03     3252.16   1117.13 o 
   3  37  -9      206.38      298.22    937.99 o 
   5  37  -9     5679.61     3248.60   1121.33 o 
   7  37  -9     1587.51     -253.84   1009.07 o 
  11  37  -9      211.98     -898.62    898.62 o 
   1  39  -9      487.33     -903.47    903.47 o 
   3  39  -9     1926.62     3542.43   1089.01 o 
   5  39  -9      747.42     -192.10    976.55 o 
   7  39  -9     2135.86      839.46   1050.77 o 
   9  39  -9      185.30     2809.06   1761.36 o 
   1  41  -9      146.00       74.15    955.06 o 
   3  41  -9     1380.51     3406.67   1104.20 o 
   5  41  -9     1670.61     2333.92   1091.60 o 
   7  41  -9      155.99    -1001.73   1001.73 o 
   1  43  -9       78.72      532.16   1023.55 o 
   3  43  -9      657.19      256.27   1417.52 o 
   5  43  -9     1095.70     2401.02   1086.16 o 
   7  43  -9      364.02     -998.82    998.82 o 
   1  45  -9      403.92      825.18   1047.76 o 
   3  45  -9      298.36      709.46   1028.66 o 
   5  45  -9      442.08     -909.29   1010.46 o 
   7  45  -9      568.43      150.18   1112.25 o 
   1  47  -9      833.59     1488.12   1078.67 o 
   3  47  -9      132.17      111.91   1033.77 o 
   5  47  -9      321.69     -921.25   1362.47 o 
   1  49  -9     1538.23     2043.61   1136.66 o 
   4   0  -8    66162.46    68143.08   2708.79 o 
   8   0  -8    22881.79    26899.72   1535.41 o 
  12   0  -8     9480.82    10493.47   1334.67 o 
  16   0  -8     6286.10     6924.86   1351.81 o 
   2   2  -8      869.67     -178.40   1245.59 o 
   4   2  -8    23167.13    23800.13   1097.41 o 
   6   2  -8      614.23      345.42    560.57 o 
   8   2  -8    31844.54    32398.75   1189.54 o 
  10   2  -8      460.54     -330.68    749.93 o 
  12   2  -8    15496.51    15854.47    900.23 o 
  14   2  -8      554.83      445.72    719.22 o 
  16   2  -8     5982.79     6509.17    923.83 o 
  18   2  -8      168.14      546.15    985.60 o 
   2   4  -8      525.02      648.75   1303.97 o 
   4   4  -8    64971.23    69804.55   2285.34 o 
   6   4  -8     1422.61     1225.06    709.59 o 
   8   4  -8    23105.58    23469.13   1011.11 o 
  10   4  -8      574.07      121.51    635.50 o 
  12   4  -8     8076.66     8460.27    874.38 o 
  14   4  -8      474.62      271.20    722.03 o 
  16   4  -8     8267.81     8998.79    973.93 o 
  18   4  -8       51.91    -1132.65   1132.65 o 
   2   6  -8      487.95     -441.23   1291.04 o 
   4   6  -8    28008.68    29328.26   1505.02 o 
   6   6  -8      177.70      956.90   1021.77 o 
   8   6  -8    11559.71    12110.66    957.77 o 
  10   6  -8     1100.88      727.17    798.64 o 
  12   6  -8    10663.36    11386.27    825.89 o 
  14   6  -8      717.71      677.81    733.63 o 
  16   6  -8     1321.45     1580.92    807.01 o 
  18   6  -8     1539.38      890.47    842.21 o 
   0   8  -8    24135.44    23585.18   1946.25 o 
   2   8  -8      943.28     2093.04    837.27 o 
   4   8  -8    27661.35    30942.54   1572.91 o 
   6   8  -8     7197.64     8496.47    933.85 o 
   8   8  -8    32850.13    31839.22   1429.06 o 
  10   8  -8     5779.14     6302.29    960.68 o 
  12   8  -8    12277.89    12451.68   1070.58 o 
  14   8  -8      922.22     -596.71    872.76 o 
  16   8  -8     1909.30      456.39    799.87 o 
  18   8  -8      694.40     1200.37    828.54 o 
   2  10  -8     3087.41     2291.96    886.69 o 
   4  10  -8     9329.61     9893.21    935.15 o 
   6  10  -8     5839.88     8200.05    954.22 o 
   8  10  -8    28281.64    28809.77   1345.67 o 
  10  10  -8      262.39     -148.95    777.37 o 
  12  10  -8    21672.24    20118.71   1194.06 o 
  14  10  -8      859.09     1449.88    907.25 o 
  16  10  -8     3746.64     2134.93    979.56 o 
  18  10  -8     1568.14      853.98    958.10 o 
   0  12  -8     4793.90     4288.16   1303.97 o 
   2  12  -8      825.06     1223.80    840.89 o 
   4  12  -8     4617.70     6991.12   1018.22 o 
   6  12  -8     2046.30     2461.99    906.99 o 
   8  12  -8     1622.21     1208.74    819.39 o 
  10  12  -8     1151.96     1312.99    814.93 o 
  12  12  -8     1922.77     2834.11    912.55 o 
  14  12  -8     1066.21       72.21    887.05 o 
  16  12  -8     2139.48     2483.65   1011.04 o 
   2  14  -8     1754.20     1664.03   1540.78 o 
   4  14  -8    10942.97    11151.92   1048.93 o 
   6  14  -8     1298.94      414.88    921.92 o 
   8  14  -8    50718.23    45939.44   1790.77 o 
  10  14  -8     2215.73     1223.41    831.74 o 
  12  14  -8    29599.75    27463.14   1613.63 o 
  14  14  -8      691.34      456.00    909.12 o 
  16  14  -8     6398.22     6498.82   1089.01 o 
   0  16  -8    12432.23    10720.39   1475.93 o 
   2  16  -8     5512.52     5705.58   1530.88 o 
   4  16  -8     2191.11     2968.03   1560.23 o 
   6  16  -8     3659.85     5629.62   1077.05 o 
   8  16  -8     5790.56     7193.47    965.53 o 
  10  16  -8     3794.29     2379.24    879.32 o 
  12  16  -8      774.95     3031.32    916.33 o 
  14  16  -8       93.12     -851.75    851.75 o 
  16  16  -8      914.68      808.14    989.97 o 
   2  18  -8      486.32       27.86    790.40 o 
   4  18  -8     5273.99     4944.34    964.56 o 
   6  18  -8      357.55      -19.04    930.13 o 
   8  18  -8     5105.29     5953.51    917.69 o 
  10  18  -8      947.93     1341.11    837.82 o 
  12  18  -8    16030.11    15669.58   1120.69 o 
  14  18  -8      441.00     -712.11    857.24 o 
  16  18  -8     3322.42     3082.55   1050.16 o 
   0  20  -8    52869.82    46307.95   3293.86 o 
   2  20  -8     2554.61     3193.20    848.00 o 
   4  20  -8    19601.54    20803.99   1177.58 o 
   6  20  -8     4094.09     5477.69    777.73 o 
   8  20  -8    12737.21    14289.00   1187.92 o 
  10  20  -8     4245.89     4574.23    933.53 o 
  12  20  -8    15522.08    15246.45   1089.98 o 
  14  20  -8      838.83     -469.35    877.28 o 
  16  20  -8     2224.17     2663.95   1040.07 o 
   2  22  -8     1695.63     1034.83    824.85 o 
   4  22  -8    23551.54    23475.92   1252.25 o 
   6  22  -8     2059.20     1723.05    715.08 o 
   8  22  -8     3482.87     4839.93    799.71 o 
  10  22  -8      948.82      923.09    861.38 o 
  12  22  -8    10808.15    11542.08   1053.13 o 
  14  22  -8     2158.37     3306.79    999.15 o 
  16  22  -8       82.23    -1057.33   1164.00 o 
   0  24  -8   201769.23   187032.23  10178.96 o 
   2  24  -8    25344.31    25940.66   1590.68 o 
   4  24  -8    81538.04    80979.10   2712.02 o 
   6  24  -8     8446.27     8871.76    802.61 o 
   8  24  -8    19975.14    21641.19   1045.69 o 
  10  24  -8      400.21      578.38    805.91 o 
  12  24  -8     6313.59     6777.13   1043.76 o 
  14  24  -8       25.44      181.95   1153.69 o 
  16  24  -8     2631.28     4083.22   1062.83 o 
   2  26  -8     5385.79     5620.89   1099.35 o 
   4  26  -8     1919.25     2169.91    823.33 o 
   6  26  -8     6052.14     4894.88    724.39 o 
   8  26  -8     4444.87     3706.64    756.07 o 
  10  26  -8     1431.53     1127.18    736.03 o 
  12  26  -8    10865.18    11113.78   1117.78 o 
  14  26  -8      409.42     -588.63    860.48 o 
  16  26  -8     1418.41      763.92    978.94 o 
   0  28  -8     7173.11     9847.95   1696.38 o 
   2  28  -8     6339.88     5888.54   1060.56 o 
   4  28  -8     1447.71      539.59    747.15 o 
   6  28  -8      591.72     -478.40    731.18 o 
   8  28  -8     1308.60      796.44    668.15 o 
  10  28  -8      681.52      -17.42    720.83 o 
  12  28  -8     5189.78     3743.17    976.52 o 
  14  28  -8     1464.41     -221.71    857.50 o 
   2  30  -8       60.68     -818.13    818.13 o 
   4  30  -8    14268.21    13252.04   1230.27 o 
   6  30  -8     1394.41     1639.49    798.57 o 
   8  30  -8     5472.09     5691.68    786.13 o 
  10  30  -8     2764.87     3548.25    883.43 o 
  12  30  -8    14891.50    13184.15   1031.79 o 
  14  30  -8     1227.52     -159.33    895.81 o 
   0  32  -8    11717.14    10097.82   1553.83 o 
   2  32  -8      881.58       73.25    866.84 o 
   4  32  -8      475.23     -311.90    878.45 o 
   6  32  -8     1843.08     1006.97    924.03 o 
   8  32  -8     4658.37     5811.60    806.49 o 
  10  32  -8      249.10     -946.46    946.46 o 
  12  32  -8      786.67     -394.68    740.55 o 
  14  32  -8     1296.02      318.43    887.01 o 
   2  34  -8      232.80     -829.12    829.12 o 
   4  34  -8     2537.45     2537.79   1007.68 o 
   6  34  -8     2493.18     2657.03    861.90 o 
   8  34  -8     7120.87     7160.18    847.87 o 
  10  34  -8     3822.21     1844.46    876.48 o 
  12  34  -8     4416.15     3505.58    878.25 o 
  14  34  -8      734.12      969.73    850.42 o 
   0  36  -8    12181.88    11690.44   1660.83 o 
   2  36  -8     4919.32     6126.12   1124.89 o 
   4  36  -8    10410.01    10184.77   1269.38 o 
   6  36  -8      847.01     1186.82    992.81 o 
   8  36  -8     4327.98     4980.22    930.30 o 
  10  36  -8      796.69      189.16    842.28 o 
  12  36  -8     3484.53     1300.12    814.90 o 
   2  38  -8      437.03     -845.61    845.61 o 
   4  38  -8     4454.11     3601.59   1077.70 o 
   6  38  -8      368.81     -245.34    940.38 o 
   8  38  -8     1800.39     2396.14    894.06 o 
  10  38  -8     4000.81     3439.96    954.22 o 
  12  38  -8     2354.30     1766.40    843.86 o 
   0  40  -8    11235.88    11255.68   1667.29 o 
   2  40  -8     5066.26     5085.60   1116.16 o 
   4  40  -8     7224.42     6802.02   1189.54 o 
   6  40  -8     1835.37      208.65    934.66 o 
   8  40  -8     7600.38     8631.26   1282.63 o 
  10  40  -8     1266.51     2031.23    875.18 o 
  12  40  -8     1348.90     1569.71    847.97 o 
   2  42  -8     1774.36      450.21    963.27 o 
   4  42  -8     7476.95     6976.90   1185.66 o 
   6  42  -8     3825.62     5543.96   1124.89 o 
   8  42  -8     3955.62     2331.37   1076.56 o 
  10  42  -8     2091.63      952.44   1173.02 o 
   0  44  -8    10666.28    11609.31   1738.73 o 
   2  44  -8     8641.79     9442.93   1269.70 o 
   4  44  -8     8774.70    10113.01   1230.91 o 
   6  44  -8     2033.05     1296.95   1039.00 o 
   8  44  -8     3546.67     2936.35   1163.74 o 
  10  44  -8      214.57       97.30   1521.32 o 
   2  46  -8      668.97      -42.51    965.85 o 
   4  46  -8     2649.77      558.24   1022.78 o 
   6  46  -8     1335.06      126.00   1043.24 o 
   8  46  -8     4612.84     4496.65   1213.13 o 
   0  48  -8     7219.46     5861.38   1729.03 o 
   2  48  -8     5829.14     7209.96   1226.39 o 
   4  48  -8     2077.64     2803.04   1121.46 o 
   6  48  -8     3182.01     2806.53   1195.39 o 
   8  48  -8     1545.18     1025.27   1098.90 o 
   2  50  -8      750.78      600.17   1026.40 o 
   4  50  -8     2301.44     1294.24   1080.96 o 
   6  50  -8     1805.11     2661.85   1158.02 o 
   0  52  -8     3932.00     5209.40   1673.76 o 
   2  52  -8     4189.22     7800.85   1373.79 o 
   4  52  -8     4028.15     1531.24   1092.53 o 
   3   1  -7      109.64     -407.61    407.61 o 
   5   1  -7     1642.77     1195.42    510.98 o 
   7   1  -7     2564.66     2949.54    598.45 o 
   9   1  -7     5636.10     6171.05    743.14 o 
  11   1  -7     2164.71     2979.57    731.37 o 
  13   1  -7     2493.15     2028.55    723.71 o 
  15   1  -7      881.56      297.42    705.77 o 
  17   1  -7      388.17     -240.88    741.17 o 
  19   1  -7     1080.38     -154.28   1015.70 o 
   3   3  -7     8002.83     9506.93    610.93 o 
   5   3  -7     2246.18     3140.32    553.94 o 
   7   3  -7     2497.82     2201.10    587.30 o 
   9   3  -7     1181.85     1471.79    646.52 o 
  11   3  -7     6148.79     6920.66    811.99 o 
  13   3  -7     5274.76     5729.50    833.00 o 
  15   3  -7     2367.20      995.59    730.08 o 
  17   3  -7     3070.41     3667.85    871.79 o 
  19   3  -7      251.59      116.08    968.21 o 
   1   5  -7    28987.77    27636.72   1985.04 o 
   3   5  -7    18240.75    20198.23    854.98 o 
   5   5  -7     1987.70     2342.13    527.18 o 
   7   5  -7     1866.87     1897.77    600.23 o 
   9   5  -7     2248.91     2321.09    655.05 o 
  11   5  -7     2041.04     2488.98    712.98 o 
  13   5  -7     5080.27     5541.70    801.65 o 
  15   5  -7      395.31      104.15    852.27 o 
  17   5  -7     6303.32     6060.18    932.56 o 
  19   5  -7      534.58     -127.46    819.33 o 
   1   7  -7    13603.85    13468.29    974.90 o 
   3   7  -7    27513.28    29043.15   1080.93 o 
   5   7  -7     2522.89     3800.70    598.65 o 
   7   7  -7     1151.19     1850.25    592.54 o 
   9   7  -7    22260.51    21124.97    955.83 o 
  11   7  -7     4293.88     5307.67    759.30 o 
  13   7  -7     1357.13     1822.29    705.16 o 
  15   7  -7     1666.42     1429.48    737.00 o 
  17   7  -7    14729.39    13833.55   1006.91 o 
  19   7  -7      698.22      285.91    824.14 o 
   1   9  -7    14694.26    13012.19    957.13 o 
   3   9  -7    11954.93    11735.70    925.12 o 
   5   9  -7    20155.18    21568.78    971.99 o 
   7   9  -7     1026.38     1023.62    573.08 o 
   9   9  -7    35013.59    31436.13   1199.88 o 
  11   9  -7     1870.92     2005.96    713.59 o 
  13   9  -7      284.94      576.70    673.71 o 
  15   9  -7     1040.72     2487.78    877.22 o 
  17   9  -7    10297.94    11988.15   1052.16 o 
  19   9  -7      623.55     -708.87    779.99 o 
   1  11  -7     9120.54     8915.39    830.09 o 
   3  11  -7    13829.23    14414.42    776.76 o 
   5  11  -7    14996.79    15173.08    817.48 o 
   7  11  -7     2289.85     2472.27    612.32 o 
   9  11  -7    32334.83    32544.21   1196.00 o 
  11  11  -7     7910.81     8671.02    809.40 o 
  13  11  -7       43.97      379.68    661.26 o 
  15  11  -7     2543.36     2767.36    802.16 o 
  17  11  -7     9724.31    11121.21    981.37 o 
  19  11  -7      360.15     -555.66    794.53 o 
   1  13  -7     9733.96    10199.32    894.42 o 
   3  13  -7    22590.01    21134.35   1166.59 o 
   5  13  -7    33103.83    33245.65   1655.01 o 
   7  13  -7      604.93     -182.12    593.09 o 
   9  13  -7    41812.61    39293.55   1377.02 o 
  11  13  -7    14741.31    14826.24    856.27 o 
  13  13  -7      186.42     -128.26    675.48 o 
  15  13  -7     3850.22     3333.94    802.94 o 
  17  13  -7     2128.84     1755.09    839.37 o 
  19  13  -7      634.10     -298.61    796.86 o 
   1  15  -7     9455.72     9566.41    717.60 o 
   3  15  -7     8416.15    10386.15    966.50 o 
   5  15  -7     5068.09     5688.45    713.40 o 
   7  15  -7      697.47     1483.63    868.40 o 
   9  15  -7    11763.69    11379.81    774.82 o 
  11  15  -7     7963.43     8933.82    868.23 o 
  13  15  -7     2112.84      765.05    701.92 o 
  15  15  -7     2028.87     1919.65    751.51 o 
  17  15  -7     3400.73     1663.45    807.72 o 
   1  17  -7      858.56      994.88    559.21 o 
   3  17  -7    29411.19    30554.64   1304.61 o 
   5  17  -7    10943.82    11024.24    767.38 o 
   7  17  -7      645.33      211.53    643.00 o 
   9  17  -7     1371.25      773.04    825.92 o 
  11  17  -7    20458.46    18390.00    938.70 o 
  13  17  -7      369.61     -436.06    662.00 o 
  15  17  -7     1928.67     2153.55    778.31 o 
  17  17  -7     4814.13     2769.88    848.13 o 
   1  19  -7     5454.52     6294.21    676.55 o 
   3  19  -7    20244.00    18717.77   1029.53 o 
   5  19  -7     2821.38     3507.84    654.89 o 
   7  19  -7      976.70      814.28    665.53 o 
   9  19  -7     4762.54     5402.38    708.23 o 
  11  19  -7     2502.90     2876.19    867.75 o 
  13  19  -7     1972.16      430.04   1003.77 o 
  15  19  -7      795.19      625.80    750.67 o 
  17  19  -7     2952.85     2092.36    822.91 o 
   1  21  -7     1210.64     1366.16    693.46 o 
   3  21  -7     8472.17     7875.84    905.08 o 
   5  21  -7     5982.94     7619.19    778.37 o 
   7  21  -7     1746.41     1310.85    659.68 o 
   9  21  -7     2995.87     3716.01    672.67 o 
  11  21  -7     2570.77     3093.83    911.97 o 
  13  21  -7      924.65      -74.35    857.66 o 
  15  21  -7     1127.80      940.80    915.82 o 
  17  21  -7      539.52     -877.61    877.61 o 
   1  23  -7    11585.35    10220.98    837.53 o 
   3  23  -7     9550.51    10462.44    853.36 o 
   5  23  -7     3720.94     4342.14    675.90 o 
   7  23  -7       99.45     1196.10    715.69 o 
   9  23  -7     1085.47      981.89    661.49 o 
  11  23  -7      513.20      119.60    690.97 o 
  13  23  -7     4090.58     3142.32    929.20 o 
  15  23  -7      546.24       91.48    902.63 o 
  17  23  -7      665.07      421.77    971.51 o 
   1  25  -7     6173.70     6157.15   1025.65 o 
   3  25  -7      101.59      607.83    712.20 o 
   5  25  -7      469.28      884.10    619.24 o 
   7  25  -7     1153.48      799.64    658.22 o 
   9  25  -7     1064.95      679.56    728.50 o 
  11  25  -7      140.92     -659.74    659.74 o 
  13  25  -7      511.38     -794.53    794.53 o 
  15  25  -7     1353.06       24.15   1080.38 o 
  17  25  -7      477.36      919.89    974.32 o 
   1  27  -7     2967.22     3572.17    955.51 o 
   3  27  -7     8682.00     9284.54    886.01 o 
   5  27  -7     7196.83     8257.27    951.63 o 
   7  27  -7     2927.76     3180.69    714.43 o 
   9  27  -7     3536.55     3538.55    714.69 o 
  11  27  -7      259.63      761.24    713.82 o 
  13  27  -7     1783.98     1365.71    779.24 o 
  15  27  -7      171.11    -1012.72   1012.72 o 
  17  27  -7      138.53    -1164.97   1164.97 o 
   1  29  -7    12557.51    11920.59   1191.48 o 
   3  29  -7     7870.93     8565.64    870.50 o 
   5  29  -7     4306.86     4429.74    845.93 o 
   7  29  -7     4021.48     3321.66    700.15 o 
   9  29  -7     6061.71     5487.07    755.10 o 
  11  29  -7     3486.29     2981.12    758.59 o 
  13  29  -7        3.47     -445.75    728.27 o 
  15  29  -7      662.95      465.12    881.49 o 
   1  31  -7    12859.49    10458.88   1181.13 o 
   3  31  -7     3654.83     4869.67    848.52 o 
   5  31  -7     1060.29     1863.15    771.71 o 
   7  31  -7     3139.73     2042.42    651.53 o 
   9  31  -7     8790.70     8384.95    843.02 o 
  11  31  -7     1203.98      766.06    716.99 o 
  13  31  -7     2683.19     1742.19    798.99 o 
  15  31  -7      824.66      239.36    781.44 o 
   1  33  -7     3020.95     1932.93    949.76 o 
   3  33  -7     5942.34     4311.11   1016.60 o 
   5  33  -7     3979.80     4593.62    840.76 o 
   7  33  -7     1446.94      714.37    625.44 o 
   9  33  -7     1243.57     1846.82    689.03 o 
  11  33  -7     8724.24     8697.85   1064.44 o 
  13  33  -7      672.04      107.12    754.16 o 
  15  33  -7     3432.44     2141.17    863.55 o 
   1  35  -7     5771.40     5357.45   1022.10 o 
   3  35  -7     8546.38     7830.91   1132.00 o 
   5  35  -7     1791.73     1833.57    785.22 o 
   7  35  -7     2299.02      769.32    766.54 o 
   9  35  -7     8379.81    10415.89    854.33 o 
  11  35  -7      506.68     -785.16    785.16 o 
  13  35  -7     1416.88     1094.80    773.36 o 
  15  35  -7      117.71    -1016.28   1016.28 o 
   1  37  -7     2631.48     2929.30    959.74 o 
   3  37  -7     3895.21     2870.86    955.51 o 
   5  37  -7     5142.38     7366.09   1107.76 o 
   7  37  -7     1009.68     2011.81    811.18 o 
   9  37  -7     1307.67     1030.60    701.92 o 
  11  37  -7     1867.31     1358.59    863.51 o 
  13  37  -7      969.31      914.59    796.51 o 
   1  39  -7     5666.19     3848.22   1017.25 o 
   3  39  -7     4710.34     5181.28   1037.61 o 
   5  39  -7     1023.43     1031.99    920.89 o 
   7  39  -7     1498.55     1194.90    788.33 o 
   9  39  -7     3426.51     3735.09    890.54 o 
  11  39  -7       15.79     1000.76    851.65 o 
  13  39  -7      524.36     1535.38    796.09 o 
   1  41  -7     1346.51     1412.71    934.05 o 
   3  41  -7     1143.03      565.71    891.05 o 
   5  41  -7      571.02      266.03    911.84 o 
   7  41  -7     2318.70     1551.80    823.85 o 
   9  41  -7     1752.78     1624.24   1077.02 o 
  11  41  -7     4455.85     5017.07    937.08 o 
  13  41  -7     3410.22     1932.58    822.88 o 
   1  43  -7     2690.79     2451.13   1009.91 o 
   3  43  -7      663.34      483.86    884.07 o 
   5  43  -7      590.18     -622.57    877.28 o 
   7  43  -7      304.51      757.39    977.78 o 
   9  43  -7     1321.93     2588.86   1172.41 o 
  11  43  -7      578.24      666.56    985.67 o 
   1  45  -7     1443.34      653.11    908.64 o 
   3  45  -7      345.92     -590.57    879.55 o 
   5  45  -7      680.30     -503.61    940.96 o 
   7  45  -7       53.84      101.27    938.41 o 
   9  45  -7      332.65     1079.67   1120.40 o 
  11  45  -7      503.38     1125.86   1025.07 o 
   1  47  -7      558.03     -606.41    889.57 o 
   3  47  -7      845.66      336.40    937.99 o 
   5  47  -7      459.20      -26.67    951.34 o 
   7  47  -7     1525.32     1774.09   1017.18 o 
   9  47  -7      195.97      233.54   1521.32 o 
  11  47  -7      986.70     1328.89   1194.32 o 
   1  49  -7     1194.44     2404.55   1064.09 o 
   3  49  -7      369.43     -229.60    983.21 o 
   5  49  -7      327.86      868.98    976.97 o 
   7  49  -7      322.63      469.64   1027.17 o 
   9  49  -7      223.43     -486.48   1524.42 o 
   1  51  -7     2359.25     1107.95    990.74 o 
   3  51  -7     2104.35     1260.68   1028.37 o 
   5  51  -7       17.90     -853.69    942.58 o 
   7  51  -7      615.46      523.14   1021.94 o 
   1  53  -7     2691.79     3458.71   1087.39 o 
   3  53  -7      384.89     -568.59    951.63 o 
   5  53  -7     1486.75     -268.97    974.77 o 
   7  53  -7     2139.48     3853.72   1214.10 o 
   1  55  -7     1305.34      151.60    981.69 o 
   3  55  -7     1283.43     1543.07   1052.77 o 
   5  55  -7       66.13     1311.56   1049.12 o 
   1  57  -7     1201.52     1293.66   1058.69 o 
   2   0  -6    27046.57    27720.76   1618.48 o 
   6   0  -6    58151.25    58177.46   2366.15 o 
  10   0  -6    82168.17    78806.90   3248.60 o 
  14   0  -6    49315.17    53273.85   2488.98 o 
  18   0  -6    14353.66    15190.53   1453.95 o 
   2   2  -6    52682.93    52068.16   1612.99 o 
   4   2  -6     1889.93     1333.96    432.50 o 
   6   2  -6    38309.83    41905.36   1296.21 o 
   8   2  -6     1590.05     1728.97    577.41 o 
  10   2  -6     2278.61     4492.12    742.49 o 
  12   2  -6      420.96      169.44    667.98 o 
  14   2  -6    80544.73    80568.58   2379.08 o 
  16   2  -6      148.32      -31.03    731.73 o 
  18   2  -6    18645.13    18917.86   1093.53 o 
  20   2  -6      192.17     -877.28    877.28 o 
   2   4  -6    49788.13    49695.54   1616.22 o 
   4   4  -6     3068.50     3706.32    521.39 o 
   6   4  -6   138709.48   138733.11   3665.59 o 
   8   4  -6      471.13      200.02    551.62 o 
  10   4  -6    61358.11    61222.42   1894.21 o 
  12   4  -6      489.81      644.13    705.54 o 
  14   4  -6    11432.88    13275.31    886.66 o 
  16   4  -6     1976.32     1735.37    764.34 o 
  18   4  -6     3196.82     3370.47    868.56 o 
  20   4  -6      862.00     1898.25    854.85 o 
   0   6  -6     1594.26     2614.43    989.35 o 
   2   6  -6   220924.09   236879.70   6678.22 o 
   4   6  -6     1256.05     1384.29    462.24 o 
   6   6  -6   126628.62   129313.77   3461.94 o 
   8   6  -6     4107.32     4966.32    644.23 o 
  10   6  -6    12358.60    12385.74    775.79 o 
  12   6  -6      483.70      669.37    693.07 o 
  14   6  -6     5541.15     6375.34    843.67 o 
  16   6  -6     1317.62     1079.47    749.86 o 
  18   6  -6     6549.22     7881.66    949.04 o 
  20   6  -6      311.09     -638.41    816.19 o 
   2   8  -6    21130.82    22523.00    901.85 o 
   4   8  -6     5844.25     7121.71    564.71 o 
   6   8  -6    32999.65    36300.31   1170.14 o 
   8   8  -6      182.35     -162.49    538.04 o 
  10   8  -6    12514.42    12386.39    790.98 o 
  12   8  -6      177.93      807.24    816.81 o 
  14   8  -6     7679.96     8402.73    893.77 o 
  16   8  -6     1358.44      847.32    872.69 o 
  18   8  -6      727.42      668.44    780.21 o 
  20   8  -6      433.48     -779.66    779.66 o 
   0  10  -6      855.02      246.41    681.95 o 
   2  10  -6    47513.09    45832.77   1486.92 o 
   4  10  -6     2797.52     2512.22    526.66 o 
   6  10  -6    58791.59    63181.29   2033.21 o 
   8  10  -6     6688.60     8258.89    676.23 o 
  10  10  -6    12468.34    13279.19    816.84 o 
  12  10  -6      928.12     1286.19    696.07 o 
  14  10  -6     1838.66     2668.96    768.74 o 
  16  10  -6     2674.69     1980.32    755.58 o 
  18  10  -6      280.99      710.01    775.75 o 
  20  10  -6      310.45      681.95    933.76 o 
   2  12  -6     9979.95    11164.53    642.29 o 
   4  12  -6     4943.21     5207.14    426.36 o 
   6  12  -6     6979.21     7027.33    652.95 o 
   8  12  -6       28.85     -672.02    672.02 o 
  10  12  -6     9577.46     8859.15    760.59 o 
  12  12  -6      712.88      851.85    700.15 o 
  14  12  -6    22870.61    20587.74   1010.46 o 
  16  12  -6     3465.54     1480.04    764.96 o 
  18  12  -6     3248.16     1968.75    819.29 o 
  20  12  -6     1288.13      311.38    841.82 o 
   0  14  -6     8209.36     8749.57    876.64 o 
   2  14  -6    95045.03    97028.17   2275.64 o 
   4  14  -6     8513.44     9548.95    442.52 o 
   6  14  -6    15014.02    14823.97    667.18 o 
   8  14  -6     8666.12     9124.21    645.84 o 
  10  14  -6     2554.73     2750.84    672.54 o 
  12  14  -6     2540.68     2091.32    718.60 o 
  14  14  -6      536.47      901.82    778.73 o 
  16  14  -6      889.56      869.66    747.66 o 
  18  14  -6      312.75     -427.33    753.16 o 
   2  16  -6    20841.14    18597.85    651.98 o 
   4  16  -6     2118.97     2521.47    438.09 o 
   6  16  -6    15890.36    17320.06    695.30 o 
   8  16  -6      360.94     -308.67    460.43 o 
  10  16  -6     6752.97     6752.24    795.50 o 
  12  16  -6     1694.97     1982.81    681.30 o 
  14  16  -6     4222.12     4162.74    770.61 o 
  16  16  -6      629.30     -733.12    733.12 o 
  18  16  -6     2624.43     1632.45    825.99 o 
   0  18  -6     1568.90      972.87    698.60 o 
   2  18  -6      494.82      504.49    484.12 o 
   4  18  -6     1281.76     1425.76    463.66 o 
   6  18  -6     4206.80     5585.66    617.07 o 
   8  18  -6     8170.30     8928.97    676.23 o 
  10  18  -6     8563.61     8736.32    687.54 o 
  12  18  -6     3993.10     5362.29    756.39 o 
  14  18  -6    15061.35    14671.73    896.03 o 
  16  18  -6     2008.81     2099.05    762.57 o 
  18  18  -6     1611.82      740.62    787.65 o 
   2  20  -6    48206.64    49566.24   1629.15 o 
   4  20  -6    16164.82    15205.72    647.78 o 
   6  20  -6    71553.60    70383.16   1784.31 o 
   8  20  -6     3918.91     3913.19    570.53 o 
  10  20  -6     4070.85     4181.16    667.50 o 
  12  20  -6      789.78     -186.48    584.13 o 
  14  20  -6      841.72      530.15    700.24 o 
  16  20  -6      481.12     -717.93    717.93 o 
  18  20  -6     1469.48      -31.61    780.47 o 
   0  22  -6     6184.10     6464.23    866.62 o 
   2  22  -6    32850.61    35020.26   1402.88 o 
   4  22  -6      374.42      -86.18    523.30 o 
   6  22  -6    22782.29    23048.91    827.50 o 
   8  22  -6     1313.85     3309.70    572.79 o 
  10  22  -6    21995.25    19559.50    849.49 o 
  12  22  -6     4540.21     5027.74    699.50 o 
  14  22  -6    31834.41    29675.74   1229.62 o 
  16  22  -6     1775.76     1025.85    765.54 o 
  18  22  -6     2796.30     3122.34    851.30 o 
   2  24  -6    17552.71    17074.72    941.29 o 
   4  24  -6    10407.37     8863.67    678.81 o 
   6  24  -6    31772.11    30836.84   1154.30 o 
   8  24  -6     1947.72     2093.01    563.29 o 
  10  24  -6     6021.34     6581.90    700.47 o 
  12  24  -6      195.77      -70.27    591.44 o 
  14  24  -6      953.20     1577.30    671.51 o 
  16  24  -6      210.47      263.61    743.91 o 
  18  24  -6     2163.07     1592.72    832.58 o 
   0  26  -6     2986.03     3142.58    788.46 o 
   2  26  -6    22433.92    21435.61   1037.94 o 
   4  26  -6      286.23     -304.69    647.62 o 
   6  26  -6     6242.10     5900.50    709.52 o 
   8  26  -6      315.69      -97.52    572.63 o 
  10  26  -6    10302.17     9989.53    759.62 o 
  12  26  -6     1522.16     2164.89    634.63 o 
  14  26  -6    23158.39    22226.91    982.66 o 
  16  26  -6     1948.85     3370.79    876.64 o 
  18  26  -6     2722.03     3520.45    903.14 o 
   2  28  -6    26502.90    24826.44   1135.56 o 
   4  28  -6     8862.94    10238.43    873.41 o 
   6  28  -6    19691.84    19593.76    914.78 o 
   8  28  -6     1462.83      239.04    623.09 o 
  10  28  -6     7399.75     6373.08    920.28 o 
  12  28  -6     1584.84      992.84    618.37 o 
  14  28  -6     4531.19     4587.48    725.04 o 
  16  28  -6      735.35     1774.32   1501.86 o 
  18  28  -6     7067.30     5858.80    966.18 o 
   0  30  -6     1139.74      343.83   1112.61 o 
   2  30  -6     3090.16     3492.01    742.17 o 
   4  30  -6     5250.14     4366.70    791.30 o 
   6  30  -6     4479.61     5270.82    741.52 o 
   8  30  -6     2974.72     2068.12    654.92 o 
  10  30  -6     9121.04    11224.33    952.28 o 
  12  30  -6     1048.47      227.18    669.44 o 
  14  30  -6     4161.93     5192.27    866.94 o 
  16  30  -6      827.69     -459.33    749.60 o 
   2  32  -6     8907.68     9377.63    838.82 o 
   4  32  -6     4485.78     5758.59    844.96 o 
   6  32  -6    20597.26    19719.50    945.81 o 
   8  32  -6     1193.54      898.49    619.69 o 
  10  32  -6    11292.99    10688.71    911.22 o 
  12  32  -6     1043.03      525.72    810.86 o 
  14  32  -6    10911.08    11486.48    953.57 o 
  16  32  -6      211.69     -466.12    926.42 o 
   0  34  -6    24360.40    22394.67   1991.51 o 
   2  34  -6    25403.65    23772.01   1435.53 o 
   4  34  -6    10864.72    11577.63    894.42 o 
   6  34  -6    35447.40    34115.18   1499.85 o 
   8  34  -6     2107.84     1099.35    636.76 o 
  10  34  -6      246.20     -754.45    754.45 o 
  12  34  -6      353.38       -1.75    702.67 o 
  14  34  -6     8695.39     9195.00   1014.99 o 
  16  34  -6      612.47      825.37   1110.44 o 
   2  36  -6     6207.93     7472.11   1092.56 o 
   4  36  -6     7473.42     7305.32    905.08 o 
   6  36  -6     7649.51     9287.45    970.70 o 
   8  36  -6     3603.06     3562.47    705.97 o 
  10  36  -6     3002.75     2420.23    842.34 o 
  12  36  -6     1585.42     2114.27    755.42 o 
  14  36  -6     5879.81     5877.87    916.72 o 
  16  36  -6      102.53      314.87   1066.19 o 
   0  38  -6    14213.60    12141.37   1615.25 o 
   2  38  -6    22499.25    20159.76   1387.69 o 
   4  38  -6    17926.41    16684.56   1007.23 o 
   6  38  -6    32175.23    30390.11   1374.76 o 
   8  38  -6     5072.25     6356.92    798.41 o 
  10  38  -6     5189.00     6202.41    972.96 o 
  12  38  -6      146.65       92.09    805.23 o 
  14  38  -6      254.59      -97.81    755.20 o 
   2  40  -6     3521.90     3225.88    957.45 o 
   4  40  -6      453.30     -209.79    823.40 o 
   6  40  -6     7307.75     8810.34    961.97 o 
   8  40  -6     1331.76     1388.07    662.78 o 
  10  40  -6     2326.41     1266.50    842.89 o 
  12  40  -6     6260.68     6375.99    876.96 o 
  14  40  -6     4573.89     5672.61    922.22 o 
   0  42  -6    13533.25    14713.42   1670.53 o 
   2  42  -6    26659.03    26925.58   1561.27 o 
   4  42  -6    10547.31     9672.76   1121.66 o 
   6  42  -6    22767.24    24005.40   1192.77 o 
   8  42  -6     4679.69     4922.68    917.04 o 
  10  42  -6     1066.93      567.33    796.47 o 
  12  42  -6     1102.84      277.76    849.45 o 
  14  42  -6     5611.29     5503.88    891.83 o 
   2  44  -6     5758.17     8293.80   1101.62 o 
   4  44  -6    12707.34     9730.94   1152.37 o 
   6  44  -6    19615.82    19524.91   1406.11 o 
   8  44  -6     7733.77     7660.88   1014.02 o 
  10  44  -6     9499.34    11209.78   1083.51 o 
  12  44  -6     2687.15     1448.30    906.96 o 
   0  46  -6     9082.97    12410.63   1651.13 o 
   2  46  -6     8703.67    10420.74   1162.71 o 
   4  46  -6     4423.09     4477.25   1061.86 o 
   6  46  -6     2689.40     3318.42   1051.84 o 
   8  46  -6       84.47     -747.99    747.99 o 
  10  46  -6      176.26      277.83    810.28 o 
  12  46  -6     3673.32     4113.93    975.87 o 
   2  48  -6     3344.55     3814.28   1047.96 o 
   4  48  -6     7266.08     8918.30   1221.86 o 
   6  48  -6     5399.68     7327.30   1198.91 o 
   8  48  -6     5716.89     7195.74   1015.63 o 
  10  48  -6     3040.34     2798.23   1162.45 o 
  12  48  -6     3515.11     1374.69    916.07 o 
   0  50  -6     4119.17     5994.56   1631.74 o 
   2  50  -6     3365.65     3601.59   1041.17 o 
   4  50  -6     3221.38     3853.07   1050.54 o 
   6  50  -6     4380.79     5674.55   1134.26 o 
   8  50  -6     2408.03     3046.96   1104.01 o 
  10  50  -6      286.48     1174.28   1156.60 o 
   2  52  -6     2058.55      810.15    931.78 o 
   4  52  -6     3282.89     2986.58   1087.65 o 
   6  52  -6     6650.06     8015.48   1241.90 o 
   8  52  -6     2619.46     2745.21   1110.50 o 
  10  52  -6     3659.41     6564.76   1354.39 o 
   0  54  -6     7866.23     9442.60   1897.44 o 
   2  54  -6     6752.25     7303.05   1206.02 o 
   4  54  -6     3815.71     3501.70   1090.63 o 
   6  54  -6     2024.94      904.24   1029.69 o 
   8  54  -6     2953.39     3153.92   1133.03 o 
   2  56  -6     1418.23      414.59   1005.68 o 
   4  56  -6     2675.49      982.95   1021.39 o 
   6  56  -6      804.68       91.83   1003.74 o 
   0  58  -6      640.61     -940.64   1423.89 o 
   2  58  -6     1608.62     3851.78   1352.78 o 
   4  58  -6     1510.43     1858.72   1093.02 o 
   1   1  -5    12651.73    13300.85    665.24 o 
   3   1  -5     3737.33     4999.29    453.51 o 
   5   1  -5      292.34     -152.54    406.74 o 
   7   1  -5     4314.07     4577.46    560.18 o 
   9   1  -5     1573.41     1908.72    557.21 o 
  11   1  -5     9950.34    10092.65    765.77 o 
  13   1  -5      248.66      599.71    684.92 o 
  15   1  -5      905.52     1871.52    743.82 o 
  17   1  -5     2986.73     2815.55    825.34 o 
  19   1  -5      833.88     -857.89    876.96 o 
  21   1  -5      134.55      -78.19    843.18 o 
   1   3  -5    66440.52    69339.09   2495.44 o 
   3   3  -5    18996.09    19987.15    805.85 o 
   5   3  -5      645.79      158.23    406.48 o 
   7   3  -5     4857.23     5637.05    578.61 o 
   9   3  -5     5049.73     5103.70    653.92 o 
  11   3  -5     1534.31     1057.14    615.94 o 
  13   3  -5     2142.44     2620.47    735.57 o 
  15   3  -5      638.09     -631.30    665.88 o 
  17   3  -5      849.61      358.32    751.93 o 
  19   3  -5     4111.33     3581.87    882.78 o 
  21   3  -5     1263.67     -453.51    839.14 o 
   1   5  -5    34555.64    34360.84   1380.25 o 
   3   5  -5    11703.21    12502.43    608.99 o 
   5   5  -5     3428.92     2485.78    465.50 o 
   7   5  -5     1257.03      383.40    462.56 o 
   9   5  -5    16427.30    16855.88    794.21 o 
  11   5  -5     7785.96     8950.95    805.85 o 
  13   5  -5     2767.13     3803.61    763.18 o 
  15   5  -5      540.64      934.34    716.41 o 
  17   5  -5     2927.75     2592.90    784.77 o 
  19   5  -5     6095.67     6558.30    954.22 o 
  21   5  -5     3079.42     1107.98    853.72 o 
   1   7  -5    46598.21    47303.53   1800.47 o 
   3   7  -5    40896.74    44429.89   1402.88 o 
   5   7  -5     1403.28     1398.77    487.39 o 
   7   7  -5     8765.80     9405.43    589.27 o 
   9   7  -5    23538.93    25432.84    982.34 o 
  11   7  -5     6929.26     8144.13    783.54 o 
  13   7  -5      142.04     -350.72    679.78 o 
  15   7  -5     8885.46    10503.49    907.99 o 
  17   7  -5     1242.33     1882.44    777.82 o 
  19   7  -5    11184.66    11519.12   1070.91 o 
  21   7  -5      449.05      324.63    821.52 o 
   1   9  -5    56265.83    62557.42   1690.57 o 
   3   9  -5    85021.08    92324.96   2152.81 o 
   5   9  -5      892.01     1028.27    400.89 o 
   7   9  -5    22691.19    21946.33    849.16 o 
   9   9  -5    12148.25    12541.87    713.72 o 
  11   9  -5    31425.41    32689.67   1208.93 o 
  13   9  -5     1621.24     2101.96    745.72 o 
  15   9  -5     5051.69     4918.48    804.88 o 
  17   9  -5      783.03      150.53    719.90 o 
  19   9  -5    16410.42    14020.06    978.78 o 
  21   9  -5     1411.59     1646.60    855.08 o 
   1  11  -5   148027.14   155512.72   3862.77 o 
   3  11  -5    47500.91    48648.23   1128.12 o 
   5  11  -5      449.38      836.52    419.54 o 
   7  11  -5    11519.51    10861.97    522.69 o 
   9  11  -5    30809.20    29242.27   1075.76 o 
  11  11  -5    19134.28    18494.73    897.97 o 
  13  11  -5     7720.96     7664.76    876.64 o 
  15  11  -5      229.35     1315.76   1107.27 o 
  17  11  -5      745.85     -302.17    724.07 o 
  19  11  -5     6386.19     6465.53    943.55 o 
   1  13  -5   105683.03   110517.14   2779.90 o 
   3  13  -5    29439.12    27563.02    731.82 o 
   5  13  -5      250.74      152.54    321.05 o 
   7  13  -5    17928.03    16899.20    667.50 o 
   9  13  -5     2469.74     2818.27    490.65 o 
  11  13  -5    22258.91    22475.16    992.04 o 
  13  13  -5     2672.31     3799.73    769.00 o 
  15  13  -5      661.85      209.56    691.84 o 
  17  13  -5      913.31     -234.74    745.37 o 
  19  13  -5     2898.51     2782.39    862.74 o 
   1  15  -5    35638.75    33455.76   1066.71 o 
   3  15  -5     4758.68     4079.34    369.79 o 
   5  15  -5      713.86      368.14    386.15 o 
   7  15  -5    21894.14    22626.76    781.28 o 
   9  15  -5    26574.26    24193.53    799.38 o 
  11  15  -5    20321.42    20953.97    944.84 o 
  13  15  -5    10182.70    10368.38    907.99 o 
  15  15  -5      790.09      160.49    667.92 o 
  17  15  -5     1067.82      287.95    744.56 o 
  19  15  -5     5554.17     6186.57    941.93 o 
   1  17  -5     1417.61     1992.25    325.12 o 
   3  17  -5     8022.91     8870.79    470.32 o 
   5  17  -5     1644.25      799.96    398.56 o 
   7  17  -5    25377.15    25489.73    829.77 o 
   9  17  -5    11126.54    11620.95    584.43 o 
  11  17  -5    27959.50    28367.90    999.15 o 
  13  17  -5    10226.53    11121.21    894.42 o 
  15  17  -5      213.05     -473.55    658.77 o 
  17  17  -5     1166.80     1035.25    739.94 o 
  19  17  -5     3009.59     2812.61    854.30 o 
   1  19  -5     8831.29     9100.94    431.53 o 
   3  19  -5    14089.15    14109.92    541.76 o 
   5  19  -5     1010.32     1568.25    420.28 o 
   7  19  -5     4229.37     4154.98    512.02 o 
   9  19  -5    21731.62    21327.64    744.43 o 
  11  19  -5    12131.20    11407.28    722.45 o 
  13  19  -5    14909.30    15357.97    797.77 o 
  15  19  -5       62.07      -19.72    697.08 o 
  17  19  -5      552.88     -686.57    686.57 o 
  19  19  -5     5705.62     5867.85    931.27 o 
   1  21  -5    11273.08     9934.58    411.81 o 
   3  21  -5    14842.44    14396.00    479.37 o 
   5  21  -5      294.37      624.41    408.29 o 
   7  21  -5     7529.99     7386.13    591.54 o 
   9  21  -5     4259.17     4462.71    575.05 o 
  11  21  -5     9968.23    10163.76    789.04 o 
  13  21  -5     1078.88      706.03    612.09 o 
  15  21  -5      805.96      258.18    802.94 o 
  17  21  -5      781.58      -25.28    721.13 o 
  19  21  -5      901.35      921.02    971.70 o 
   1  23  -5     4067.16     4456.89    307.08 o 
   3  23  -5     1224.01     1486.73    337.11 o 
   5  23  -5     2686.97     2814.68    461.33 o 
   7  23  -5     2599.79     2164.57    514.44 o 
   9  23  -5     5057.28     6981.10    634.53 o 
  11  23  -5      451.42      476.78    595.16 o 
  13  23  -5     2007.01     2244.25    631.65 o 
  15  23  -5        6.01       -6.01    703.90 o 
  17  23  -5      558.71     -528.83    869.53 o 
  19  23  -5      322.17     -714.69    765.77 o 
   1  25  -5    11674.33    12257.09    438.64 o 
   3  25  -5     6523.57     6041.75    433.15 o 
   5  25  -5      222.87     -192.52    419.73 o 
   7  25  -5      374.99     -442.84    442.84 o 
   9  25  -5     5546.88     5541.37    616.75 o 
  11  25  -5    14154.53    15707.40    786.78 o 
  13  25  -5     2090.36     1490.09    607.83 o 
  15  25  -5     1523.59     1443.22    741.75 o 
  17  25  -5     1798.68      547.19    877.93 o 
  19  25  -5      385.66       80.62    822.04 o 
   1  27  -5     3464.37     3701.79    366.24 o 
   3  27  -5     4185.65     4479.52    552.42 o 
   5  27  -5     3387.96     4596.53    522.69 o 
   7  27  -5      289.70      460.49    487.61 o 
   9  27  -5    15971.97    14387.59    712.11 o 
  11  27  -5     1013.28      558.99    595.29 o 
  13  27  -5     6111.93     7038.96    714.05 o 
  15  27  -5      644.63        0.87    732.76 o 
  17  27  -5      356.92     -434.12    839.46 o 
  19  27  -5      382.85     1446.61    844.90 o 
   1  29  -5    16105.86    14761.59    698.53 o 
   3  29  -5     8117.85     7810.22    578.61 o 
   5  29  -5      297.76     -406.96    525.27 o 
   7  29  -5     7023.37     7297.56    608.35 o 
   9  29  -5     1658.34     1444.97    564.03 o 
  11  29  -5    28767.31    27031.28    988.80 o 
  13  29  -5      404.23      257.14    665.85 o 
  15  29  -5     4987.75     4407.43    843.34 o 
  17  29  -5     2006.97     1974.99    848.55 o 
   1  31  -5    24346.47    22910.57   1033.09 o 
   3  31  -5    11146.23    10649.60    632.91 o 
   5  31  -5     2194.26     1965.52    497.93 o 
   7  31  -5     6138.78     7202.20    656.51 o 
   9  31  -5    17261.17    17601.29    790.98 o 
  11  31  -5     7490.55     6584.48    712.75 o 
  13  31  -5     1300.84      457.45    627.80 o 
  15  31  -5     3812.33     3174.77    806.01 o 
  17  31  -5      909.21      503.19    800.45 o 
   1  33  -5    13793.14    13996.79    850.13 o 
   3  33  -5     4689.55     6581.25    857.89 o 
   5  33  -5      609.50      244.40    548.93 o 
   7  33  -5     9298.26     9564.14    661.68 o 
   9  33  -5      402.15      957.45    536.75 o 
  11  33  -5    12832.55    12620.74    824.92 o 
  13  33  -5     1202.94      591.38    625.93 o 
  15  33  -5      780.97      747.89    751.70 o 
  17  33  -5     2671.86     -662.97    784.19 o 
   1  35  -5    12264.23    12884.83    848.19 o 
   3  35  -5     5380.91     5863.65    829.77 o 
   5  35  -5      688.79      129.85    827.60 o 
   7  35  -5     1283.16     1134.62    536.46 o 
   9  35  -5    15602.05    15276.51    732.79 o 
  11  35  -5     3426.95     4553.54    746.69 o 
  13  35  -5     2574.64     2984.06    693.91 o 
  15  35  -5      157.31     -593.48    838.50 o 
  17  35  -5     1617.00      498.73    796.12 o 
   1  37  -5    13778.10    13640.25   1136.53 o 
   3  37  -5    16256.60    16788.65    972.32 o 
   5  37  -5      888.45     1189.47    770.26 o 
   7  37  -5     5526.05     8132.17    785.48 o 
   9  37  -5     2035.80      828.44    560.60 o 
  11  37  -5    10581.38    11810.69    799.38 o 
  13  37  -5      503.49      507.33    649.04 o 
  15  37  -5      172.49      646.52    852.27 o 
  17  37  -5     1613.86     1713.19    924.32 o 
   1  39  -5    10209.06     9796.23   1183.40 o 
   3  39  -5      156.45      450.51    724.23 o 
   5  39  -5       27.13     -559.86    709.84 o 
   7  39  -5      839.42      230.60    595.19 o 
   9  39  -5    14818.33    15492.44    863.38 o 
  11  39  -5     3953.14     4407.43    766.41 o 
  13  39  -5     2424.68     1601.12    654.96 o 
  15  39  -5      515.39     -213.54    718.47 o 
   1  41  -5     8073.56     9191.45   1126.18 o 
   3  41  -5     3602.65     3680.13    790.98 o 
   5  41  -5      715.11     1221.44    744.27 o 
   7  41  -5     4198.74     5020.63    857.57 o 
   9  41  -5      557.50     1289.10    648.17 o 
  11  41  -5     4222.61     4421.01    924.80 o 
  13  41  -5      818.98     2050.24   1158.38 o 
  15  41  -5       32.24      -63.42    876.44 o 
   1  43  -5     5715.91     5468.32   1048.28 o 
   3  43  -5      469.16      388.83    819.13 o 
   5  43  -5       85.06     -669.76    669.76 o 
   7  43  -5      630.39     -362.36    700.79 o 
   9  43  -5     4279.33     4627.24    758.33 o 
  11  43  -5     6280.63     6773.90   1022.10 o 
  13  43  -5     1302.11      544.41    724.55 o 
  15  43  -5      366.15     1435.37   1105.56 o 
   1  45  -5     3173.26     3603.85    976.20 o 
   3  45  -5     1903.96     2171.07    911.22 o 
   5  45  -5     1137.58     1382.51    786.87 o 
   7  45  -5      287.92      784.13    766.90 o 
   9  45  -5     1043.53      552.17    656.90 o 
  11  45  -5      249.65     -774.82    774.82 o 
  13  45  -5       23.78     -537.88    854.33 o 
   1  47  -5       83.40     -458.68    828.80 o 
   3  47  -5      913.58     1670.62    938.41 o 
   5  47  -5     1637.57     1032.67    937.70 o 
   7  47  -5       55.28      -58.93    782.51 o 
   9  47  -5      830.49     -128.88    777.79 o 
  11  47  -5      581.15    -1018.22   1018.22 o 
  13  47  -5      111.68       74.09    737.45 o 
   1  49  -5      219.66      733.09   1232.63 o 
   3  49  -5      206.36       -7.21    885.04 o 
   5  49  -5      498.02       54.08    909.32 o 
   7  49  -5      838.45      567.23    764.31 o 
   9  49  -5     3970.14     5794.47    960.36 o 
  11  49  -5      851.65      772.33    842.12 o 
  13  49  -5      971.97     1582.18    888.47 o 
   1  51  -5     3740.33     5781.87   1140.08 o 
   3  51  -5     1119.40     1224.67    975.62 o 
   5  51  -5       47.49     -197.28    919.24 o 
   7  51  -5      279.39      656.73   1060.56 o 
   9  51  -5      903.09      296.67    795.73 o 
  11  51  -5      116.00     -748.31   1103.23 o 
   1  53  -5     3625.84     2815.97   1057.27 o 
   3  53  -5     3799.26     2406.16   1024.75 o 
   5  53  -5      116.73     -174.65    920.28 o 
   7  53  -5     1232.87     2724.79   1061.31 o 
   9  53  -5      374.02     -724.71    828.15 o 
  11  53  -5     2437.85     -219.22   1157.60 o 
   1  55  -5     5367.74     5656.12   1200.85 o 
   3  55  -5      893.05     2217.68   1045.57 o 
   5  55  -5        9.95     1245.59   1492.13 o 
   7  55  -5      232.66      967.15   1057.10 o 
   9  55  -5     3063.13     3970.73    949.04 o 
   1  57  -5     1039.38      476.82    993.26 o 
   3  57  -5      840.38     1051.93   1017.60 o 
   5  57  -5      199.75       99.14    988.51 o 
   7  57  -5      925.97     1253.67   1076.34 o 
   1  59  -5     3506.82     4657.30   1123.92 o 
   3  59  -5      549.02      505.07   1021.39 o 
   5  59  -5       22.81     -829.12    993.65 o 
   1  61  -5      736.41     2073.51   1152.07 o 
   3  61  -5      871.29     -574.73   1015.31 o 
   4   0  -4    18337.03    17614.54    941.29 o 
   8   0  -4    23921.17    25572.81   1272.29 o 
  12   0  -4    89980.57    95243.86   3694.68 o 
  16   0  -4   147669.53   140879.45   7783.72 o 
  20   0  -4     1809.57     -161.53   1161.93 o 
   2   2  -4     1110.91     1312.53    348.94 o 
   4   2  -4    76774.47    75306.17   1978.25 o 
   6   2  -4      200.89       58.57    404.73 o 
   8   2  -4     8628.35     9153.63    613.19 o 
  10   2  -4     1022.48     1165.20    568.04 o 
  12   2  -4    44533.14    44009.68   1677.64 o 
  14   2  -4      333.82      914.43    785.03 o 
  16   2  -4    25314.13    26348.27   1194.39 o 
  18   2  -4      682.93     1837.19    775.46 o 
  20   2  -4     4890.83     5828.41    917.69 o 
   2   4  -4     3945.72     3966.85    389.83 o 
   4   4  -4    51446.41    57165.71   1784.31 o 
   6   4  -4     2381.30     3396.33    482.28 o 
   8   4  -4    59793.35    58853.05   1687.33 o 
  10   4  -4     1181.52      978.46    552.36 o 
  12   4  -4    22579.67    24002.16   1030.83 o 
  14   4  -4     1750.53     1749.62    747.95 o 
  16   4  -4    23522.36    22588.94   1081.90 o 
  18   4  -4      766.15      420.77    830.80 o 
  20   4  -4      966.30      631.13    790.69 o 
   2   6  -4     9368.12     8396.59    404.38 o 
   4   6  -4    73728.99    77138.96   2049.37 o 
   6   6  -4     8483.25     8095.65    536.26 o 
   8   6  -4    38261.50    41433.42   1341.46 o 
  10   6  -4      636.73      567.52    530.06 o 
  12   6  -4    30463.18    30296.69   1163.68 o 
  14   6  -4     2374.80     1457.57    712.14 o 
  16   6  -4     1926.56     1532.40    731.50 o 
  18   6  -4     1680.42     1404.85    763.57 o 
  20   6  -4     3279.22     3413.46    894.42 o 
   0   8  -4   111027.35   118039.03   4211.87 o 
   2   8  -4     1944.75     2868.73    325.54 o 
   4   8  -4   123685.87   129081.04   2909.20 o 
   6   8  -4     9809.50    10424.94    468.70 o 
   8   8  -4    50017.92    52695.25   1541.87 o 
  10   8  -4     1304.28     2086.15    570.30 o 
  12   8  -4     4792.11     4699.32    748.63 o 
  14   8  -4      564.70      459.30    694.07 o 
  16   8  -4      696.89     1743.51    725.26 o 
  18   8  -4     1193.23      361.32    752.96 o 
  20   8  -4     5835.38     6068.91    981.05 o 
   2  10  -4     1518.11     1815.99    287.53 o 
   4  10  -4    63930.57    66837.18   1600.06 o 
   6  10  -4      881.41     1389.63    410.07 o 
   8  10  -4     3867.84     5793.18    469.35 o 
  10  10  -4     2600.08     4016.31    669.12 o 
  12  10  -4     9759.31    10637.31    773.85 o 
  14  10  -4     1146.36      -84.69    814.93 o 
  16  10  -4    15744.39    16180.95    941.93 o 
  18  10  -4      514.03     -422.48    831.38 o 
  20  10  -4     3064.17     2894.13    892.19 o 
   0  12  -4   328320.91   329372.75  11258.59 o 
   2  12  -4      780.26      816.13    271.33 o 
   4  12  -4    36855.88    36436.07    982.66 o 
   6  12  -4     2025.20     2914.27    416.73 o 
   8  12  -4      637.87      156.84    379.55 o 
  10  12  -4        1.27     -269.46    461.08 o 
  12  12  -4       95.69     -603.17    603.17 o 
  14  12  -4     1619.04     1206.86    708.49 o 
  16  12  -4     3296.04     3458.39    800.03 o 
  18  12  -4      400.69     -840.43    847.22 o 
  20  12  -4     2249.62     2963.28    861.06 o 
   2  14  -4     1085.00      774.33    267.94 o 
   4  14  -4    30284.90    29906.54    859.83 o 
   6  14  -4     4487.75     4538.99    456.42 o 
   8  14  -4    45319.20    43851.29   1108.73 o 
  10  14  -4     1295.65      988.97    427.62 o 
  12  14  -4    13728.48    12407.08    796.80 o 
  14  14  -4      380.94     1291.00    841.73 o 
  16  14  -4    12356.58    11323.56    885.04 o 
  18  14  -4      625.06     -268.81    723.06 o 
  20  14  -4     3409.15     3850.48    939.35 o 
   0  16  -4   272819.91   265719.56   7470.17 o 
   2  16  -4    13182.46    12583.89    426.36 o 
   4  16  -4   171955.81   175068.97   3920.95 o 
   6  16  -4     9262.59     9750.66    498.44 o 
   8  16  -4    62145.67    61662.04   1457.83 o 
  10  16  -4      333.49      663.94    465.21 o 
  12  16  -4      733.85      795.76    583.71 o 
  14  16  -4     6351.36     7714.87    871.79 o 
  16  16  -4     5304.23     5176.43    837.85 o 
  18  16  -4      946.50      282.13    766.38 o 
  20  16  -4     1285.91     1134.04    820.10 o 
   2  18  -4    14097.40    13370.02    428.62 o 
   4  18  -4   179839.25   181737.50   4486.63 o 
   6  18  -4    31321.57    32806.04    934.18 o 
   8  18  -4   122715.95   118058.44   2757.27 o 
  10  18  -4     2256.66     1593.37    466.02 o 
  12  18  -4    25232.37    24379.39    931.27 o 
  14  18  -4     1453.73     1732.36    721.16 o 
  16  18  -4     5182.85     7518.01    891.83 o 
  18  18  -4       41.81      231.41    896.55 o 
  20  18  -4     1058.75      171.35    864.81 o 
   0  20  -4    83122.79    81295.88   2369.38 o 
   2  20  -4     8764.51     8795.15    358.80 o 
   4  20  -4    58530.71    52717.87   1322.07 o 
   6  20  -4     8783.91     8257.27    504.91 o 
   8  20  -4    53731.45    51382.88   1357.63 o 
  10  20  -4     1857.80     2507.15    485.42 o 
  12  20  -4     4524.45     5975.81    673.96 o 
  14  20  -4     3996.68     3488.45    690.45 o 
  16  20  -4    24051.02    23659.53   1092.89 o 
  18  20  -4     1132.03      955.48    772.94 o 
  20  20  -4     1521.18     1375.92    803.10 o 
   2  22  -4    16512.30    14712.78    475.82 o 
   4  22  -4   212702.08   207079.84   4635.32 o 
   6  22  -4    16132.95    15653.74    638.41 o 
   8  22  -4   105205.55    98560.34   2369.38 o 
  10  22  -4     1245.62      465.18    455.61 o 
  12  22  -4    43247.75    46156.02   1344.70 o 
  14  22  -4     2274.52      947.33    600.85 o 
  16  22  -4     4459.32     5680.04    873.73 o 
  18  22  -4      699.86     -313.26    729.40 o 
  20  22  -4     1357.86       70.79    800.09 o 
   0  24  -4    29069.81    26417.44    971.99 o 
   2  24  -4     8722.58     7165.35    356.86 o 
   4  24  -4    52917.37    46530.98   1115.19 o 
   6  24  -4    10233.42     9630.73    541.43 o 
   8  24  -4    13430.25    12848.30    634.20 o 
  10  24  -4      779.56      536.46    624.18 o 
  12  24  -4    82052.04    81551.24   2114.02 o 
  14  24  -4     8106.79     9493.35    777.40 o 
  16  24  -4    46083.71    39497.19   1516.01 o 
  18  24  -4     2129.08     2905.74    821.85 o 
  20  24  -4      847.86      -89.73    811.21 o 
   2  26  -4     7747.08     7029.91    373.67 o 
   4  26  -4    97861.02    88762.80   1936.23 o 
   6  26  -4    17885.48    18617.56    699.82 o 
   8  26  -4    40357.48    38834.54   1141.05 o 
  10  26  -4    13976.05    13799.29    636.47 o 
  12  26  -4    10604.09    11555.33    770.61 o 
  14  26  -4     2643.38     1685.04    626.35 o 
  16  26  -4     6226.16     7930.79    921.89 o 
  18  26  -4     1687.01     1069.29    813.35 o 
  20  26  -4      753.20      158.29    878.48 o 
   0  28  -4    99258.49    97170.39   2831.62 o 
   2  28  -4    17832.46    15524.77    530.12 o 
   4  28  -4    92654.45    88397.55   1939.46 o 
   6  28  -4    19570.04    20480.74    747.02 o 
   8  28  -4    37160.63    35808.98   1073.17 o 
  10  28  -4      671.60      552.81    570.40 o 
  12  28  -4       50.86     -655.22    655.22 o 
  14  28  -4     1406.15     1955.53    658.61 o 
  16  28  -4     2730.72     3134.04    789.72 o 
  18  28  -4      540.66     -759.30    759.62 o 
   2  30  -4     8050.49     7500.23    412.46 o 
   4  30  -4    79017.80    77859.79   1871.58 o 
   6  30  -4    10860.15    10455.33    608.35 o 
   8  30  -4    10466.58    11642.61    650.04 o 
  10  30  -4     4116.18     4855.77    624.18 o 
  12  30  -4     3389.33     4681.54    676.55 o 
  14  30  -4     1916.83     1171.34    621.92 o 
  16  30  -4     1637.43      655.34    763.21 o 
  18  30  -4      554.21      517.80    908.19 o 
   0  32  -4    87970.90    83041.40   2501.91 o 
   2  32  -4    25091.91    23067.34    771.91 o 
   4  32  -4    53420.30    51298.82   1364.09 o 
   6  32  -4    11940.29    10978.98    616.75 o 
   8  32  -4    19653.50    18963.11    785.48 o 
  10  32  -4     7973.68     8140.58    681.72 o 
  12  32  -4     2067.29     1238.99    594.48 o 
  14  32  -4      107.81     -142.26    597.84 o 
  16  32  -4    10367.84    10504.14    922.22 o 
  18  32  -4     2168.68     2909.49    979.98 o 
   2  34  -4      152.82      240.98    428.59 o 
   4  34  -4     3970.89     4579.08    506.20 o 
   6  34  -4      679.76      430.72    437.64 o 
   8  34  -4     5463.75     7653.13    682.69 o 
  10  34  -4      684.80     1207.25    555.66 o 
  12  34  -4     3346.31     3214.44    640.35 o 
  14  34  -4      817.94      772.84    615.36 o 
  16  34  -4     4891.41     5295.06    869.20 o 
  18  34  -4      901.88      463.86    928.03 o 
   0  36  -4     5648.64     6405.08    708.87 o 
   2  36  -4    11401.20    11288.98    585.39 o 
   4  36  -4     7153.49     7259.42    588.95 o 
   6  36  -4     1596.78      371.92    514.96 o 
   8  36  -4     7591.89     6730.91    670.73 o 
  10  36  -4       66.80     -138.25    527.41 o 
  12  36  -4     1355.41      604.50    580.90 o 
  14  36  -4      286.89     -347.16    602.20 o 
  16  36  -4     4716.26     4190.21    954.22 o 
  18  36  -4      162.84     -240.20    905.24 o 
   2  38  -4     8243.11     8040.05    581.84 o 
   4  38  -4    16621.65    15909.10    813.93 o 
   6  38  -4     3582.06     3577.34    694.97 o 
   8  38  -4     4272.53     5234.61    637.44 o 
  10  38  -4     2862.10     2578.42    586.49 o 
  12  38  -4     2564.57     3152.70    664.62 o 
  14  38  -4     3162.12     2587.12    680.49 o 
  16  38  -4     3996.66     4158.53    986.22 o 
   0  40  -4     3142.68     6446.78    897.97 o 
   2  40  -4     2356.12     2595.00    619.63 o 
   4  40  -4    19521.30    22383.36    931.91 o 
   6  40  -4    10722.39    10805.08    737.32 o 
   8  40  -4    13324.53    13695.85    721.80 o 
  10  40  -4     3407.61     3032.71    624.51 o 
  12  40  -4     8773.64     8555.95    788.72 o 
  14  40  -4     1837.25     1567.28    671.51 o 
  16  40  -4     4487.50     1813.59    915.36 o 
   2  42  -4      708.04      326.51    592.31 o 
   4  42  -4     3064.09     3148.69    681.79 o 
   6  42  -4      280.95     -590.57    590.57 o 
   8  42  -4     3693.45     3703.08    610.28 o 
  10  42  -4     2494.70     2009.58    587.72 o 
  12  42  -4     3994.78     4319.19    849.16 o 
  14  42  -4     3831.82     4926.89    830.41 o 
  16  42  -4     3240.13     3015.58    977.33 o 
   0  44  -4     1785.24     3973.64   1352.78 o 
   2  44  -4      284.63      635.24    847.61 o 
   4  44  -4      240.10      115.59    602.40 o 
   6  44  -4     2163.84     1506.71    656.93 o 
   8  44  -4     3649.02     5157.68    637.76 o 
  10  44  -4     1554.55      381.04    573.34 o 
  12  44  -4     3743.61     5875.93    818.78 o 
  14  44  -4     6764.64     6514.66    882.13 o 
  16  44  -4     6116.67     9763.59   1949.48 o 
   2  46  -4     4512.90     5295.06   1040.20 o 
   4  46  -4    12244.86    10633.11    861.77 o 
   6  46  -4     7770.24     6853.10    806.49 o 
   8  46  -4     1035.44     -206.52    620.73 o 
  10  46  -4     1554.39     1296.98    607.12 o 
  12  46  -4     6000.02     6527.27    857.24 o 
  14  46  -4      683.33      281.93    741.81 o 
   0  48  -4      903.51      710.36   1180.71 o 
   2  48  -4      567.41     2386.45    907.48 o 
   4  48  -4     1086.18     1039.68    747.79 o 
   6  48  -4      811.88      360.45    756.36 o 
   8  48  -4     1700.88     3402.14    854.98 o 
  10  48  -4      497.59     -214.67    570.56 o 
  12  48  -4     5335.25     7468.23    976.20 o 
  14  48  -4     7285.70     9711.22    985.89 o 
   2  50  -4     4051.99     3495.24    996.56 o 
   4  50  -4     7174.32     9012.69   1192.12 o 
   6  50  -4     7084.17     8529.76   1005.94 o 
   8  50  -4     1760.60     2204.36    828.77 o 
  10  50  -4      669.88       12.90    793.05 o 
  12  50  -4     3703.15     5381.69   1023.07 o 
   0  52  -4    10259.91    10632.79   1793.68 o 
   2  52  -4     5453.01     3754.48   1025.01 o 
   4  52  -4     4079.38     4384.81   1069.61 o 
   6  52  -4     4632.31     7135.61    955.19 o 
   8  52  -4     4198.19     4313.05    907.99 o 
  10  52  -4     2096.53     2818.27   1152.37 o 
  12  52  -4     1322.16      155.22    865.65 o 
   2  54  -4      221.56     -425.39    880.19 o 
   4  54  -4     1671.40     -308.86    918.85 o 
   6  54  -4      433.50     -780.63    891.18 o 
   8  54  -4      417.34       80.33    921.15 o 
  10  54  -4      177.17     1745.16   1195.65 o 
   0  56  -4    11407.58    11570.52   1949.48 o 
   2  56  -4     7294.25     5446.02   1169.17 o 
   4  56  -4     2521.20     2772.63   1085.32 o 
   6  56  -4     3245.04     2756.21   1028.69 o 
   8  56  -4      186.11    -1042.14   1042.14 o 
  10  56  -4      981.32    -1111.96   1111.96 o 
   2  58  -4       97.88       -3.23   1281.27 o 
   4  58  -4      520.06     -341.35    935.15 o 
   6  58  -4      433.50     1600.09    991.26 o 
   8  58  -4      750.96     -444.46    827.83 o 
   0  60  -4    11313.30    12868.02   1793.68 o 
   2  60  -4     4860.89     7083.25   1208.61 o 
   4  60  -4     3376.51     4304.96   1115.19 o 
   6  60  -4     1875.26     2641.07   1055.07 o 
   2  62  -4      587.53     1279.56    964.82 o 
   4  62  -4     2159.73     1884.61   1074.75 o 
   0  64  -4     2136.30      677.94   1436.98 o 
   1   1  -3     3434.47     4149.81    384.66 o 
   3   1  -3     2064.19     2557.73    380.62 o 
   5   1  -3     2484.62     3316.48    435.09 o 
   7   1  -3    22132.28    23221.85    840.11 o 
   9   1  -3     2728.38     3357.21    537.23 o 
  11   1  -3     5597.42     5869.79    678.17 o 
  13   1  -3     2747.38     4486.63    736.67 o 
  15   1  -3     4094.48     3650.07    810.37 o 
  17   1  -3     2969.37     3500.73    798.74 o 
  19   1  -3      305.67      311.22    869.36 o 
  21   1  -3      447.38     1060.53    843.21 o 
   1   3  -3     8499.68     8409.84    428.94 o 
   3   3  -3       25.32      166.79    412.39 o 
   5   3  -3     5158.68     6474.58    486.16 o 
   7   3  -3    40487.41    41462.51   1244.49 o 
   9   3  -3     1912.07     2460.11    524.46 o 
  11   3  -3     8957.20     9741.28    718.89 o 
  13   3  -3     4125.27     4369.94    745.40 o 
  15   3  -3     4931.22     5782.84    842.70 o 
  17   3  -3     6750.65     6737.05    844.64 o 
  19   3  -3     4410.44     5257.56    867.59 o 
  21   3  -3      928.98     1417.75    840.98 o 
   1   5  -3    51283.83    54945.02   1299.44 o 
   3   5  -3     1078.72     1543.43    319.46 o 
   5   5  -3    52199.25    51647.93   1163.68 o 
   7   5  -3    68853.95    68989.98   1855.42 o 
   9   5  -3     1207.28      569.27    483.80 o 
  11   5  -3    13907.24    13729.79    761.24 o 
  13   5  -3     3622.13     5588.57    774.82 o 
  15   5  -3     2161.76     2718.87    743.33 o 
  17   5  -3     3057.85     3003.65    783.09 o 
  19   5  -3     1091.10     1063.67    914.49 o 
  21   5  -3     3791.86     3438.67    896.36 o 
   1   7  -3   271240.16   294636.94   5811.93 o 
   3   7  -3      529.28     1080.41    417.73 o 
   5   7  -3    32153.71    32996.75    804.88 o 
   7   7  -3    13679.53    13450.83    515.25 o 
   9   7  -3    18340.37    17395.38    770.61 o 
  11   7  -3    17409.26    17912.57    840.11 o 
  13   7  -3    16189.63    15582.30    856.60 o 
  15   7  -3    11932.75    11679.45    832.35 o 
  17   7  -3      302.01     1147.55    729.89 o 
  19   7  -3     8141.38     9022.06    987.19 o 
  21   7  -3     2477.14     2083.18    859.70 o 
   1   9  -3   333742.88   330769.19   6555.39 o 
   3   9  -3     2503.12     3290.30    352.01 o 
   5   9  -3    51725.23    51935.62   1283.28 o 
   7   9  -3    78403.23    79391.98   1713.19 o 
   9   9  -3     3905.17     3908.34    408.26 o 
  11   9  -3    17716.92    17059.53    832.03 o 
  13   9  -3    11702.48    11595.09    842.37 o 
  15   9  -3     2014.38     1502.28    725.04 o 
  17   9  -3      890.18     -416.98    684.95 o 
  19   9  -3     2940.24     2780.48    834.10 o 
  21   9  -3     5279.52     6202.41    955.19 o 
   1  11  -3   256778.19   253927.59   5007.05 o 
   3  11  -3     3245.01     3748.34    349.75 o 
   5  11  -3    23355.47    24595.96    728.27 o 
   7  11  -3   105808.95   109237.09   2282.10 o 
   9  11  -3    51234.98    51858.04   1228.33 o 
  11  11  -3     1752.66     1982.07    536.78 o 
  13  11  -3    36896.57    36794.87   1299.44 o 
  15  11  -3     7226.60     8712.72    908.32 o 
  17  11  -3      933.99     -326.15    696.91 o 
  19  11  -3     1716.20      753.35    774.88 o 
  21  11  -3     6784.55     8639.67   1011.75 o 
   1  13  -3    80065.19    76757.52   1635.61 o 
   3  13  -3     3739.52     4087.74    369.14 o 
   5  13  -3    15805.92    15055.74    550.81 o 
   7  13  -3   115855.92   117997.01   2485.75 o 
   9  13  -3     8953.22     9140.05    482.93 o 
  11  13  -3    28097.23    28145.18    929.65 o 
  13  13  -3    15287.05    15507.63    871.47 o 
  15  13  -3     2542.70     2346.40    754.32 o 
  17  13  -3     2547.24     1902.68    734.70 o 
  19  13  -3      868.64     1832.05    804.10 o 
  21  13  -3     9643.20    10567.17   1101.29 o 
   1  15  -3     6595.26     5771.20    286.07 o 
   3  15  -3     2139.94     2233.94    333.62 o 
   5  15  -3     2023.70     1968.65    360.87 o 
   7  15  -3    30613.59    27863.64    839.14 o 
   9  15  -3    18207.48    17044.01    599.94 o 
  11  15  -3     2816.98     4208.64    573.11 o 
  13  15  -3    23342.83    22290.26    888.92 o 
  15  15  -3     4956.04     4895.53    807.46 o 
  17  15  -3      959.56      802.32    702.22 o 
  19  15  -3     6007.07     6271.26    907.67 o 
  21  15  -3      403.62      738.16    915.33 o 
   1  17  -3     7654.71     7222.24    315.81 o 
   3  17  -3     5189.86     5687.48    399.53 o 
   5  17  -3    30729.39    30420.82    854.33 o 
   7  17  -3     1419.06     1778.33    404.80 o 
   9  17  -3     9860.26     9583.86    487.13 o 
  11  17  -3     7545.41     9282.28    648.75 o 
  13  17  -3    15505.90    14641.66    753.81 o 
  15  17  -3     7110.85     8001.58    868.56 o 
  17  17  -3     2227.69     1931.54    764.34 o 
  19  17  -3     4985.08     4070.29    877.93 o 
  21  17  -3     3231.18     1944.83    857.08 o 
   1  19  -3    48374.24    46718.46   1031.15 o 
   3  19  -3     1215.99      982.69    340.96 o 
   5  19  -3    15870.44    14617.42    567.94 o 
   7  19  -3     7192.43     8400.47    480.02 o 
   9  19  -3    25715.72    24245.24    737.32 o 
  11  19  -3     2025.90     1885.29    545.70 o 
  13  19  -3    27100.16    26784.97    973.93 o 
  15  19  -3     1886.49     1209.64    726.20 o 
  17  19  -3     8565.40     8591.18    949.04 o 
  19  19  -3     4279.95     4393.86    903.79 o 
  21  19  -3     1239.57     -140.68    989.51 o 
   1  21  -3    13666.25    13530.03    452.54 o 
   3  21  -3     9360.04     9360.82    454.16 o 
   5  21  -3    12544.85    12860.59    541.43 o 
   7  21  -3    10554.90     9748.72    512.02 o 
   9  21  -3     1370.62     1266.60    422.06 o 
  11  21  -3     2825.15     2988.97    559.18 o 
  13  21  -3     1640.78     2847.10    652.47 o 
  15  21  -3      293.55      136.93    699.31 o 
  17  21  -3     1243.87      -31.74    730.37 o 
  19  21  -3      643.57      568.23    746.37 o 
  21  21  -3     2974.23     1074.01    997.79 o 
   1  23  -3    22848.21    23758.44    626.45 o 
   3  23  -3      995.84     1449.20    264.74 o 
   5  23  -3      882.31     1637.52    393.61 o 
   7  23  -3    15841.04    14527.88    634.53 o 
   9  23  -3     2363.00     2893.68    478.82 o 
  11  23  -3     5262.75     6227.30    647.13 o 
  13  23  -3      399.67      897.94    591.60 o 
  15  23  -3     3009.52     1993.90    729.46 o 
  17  23  -3      184.82       13.61    703.83 o 
  19  23  -3     1391.33     -756.07    756.07 o 
  21  23  -3      607.67     1109.34   1693.22 o 
   1  25  -3     6612.11     6371.46    350.72 o 
   3  25  -3      685.61      292.21    266.58 o 
   5  25  -3     5711.82     6402.82    499.09 o 
   7  25  -3     3652.90     4647.93    481.63 o 
   9  25  -3     3999.21     5015.78    543.37 o 
  11  25  -3     3463.47     4548.04    636.14 o 
  13  25  -3     2698.71     2321.76    622.05 o 
  15  25  -3     1590.89     2432.19    720.25 o 
  17  25  -3     1667.34      870.01    775.69 o 
  19  25  -3     1683.14     1964.35    927.19 o 
   1  27  -3    30088.21    27626.70    724.07 o 
   3  27  -3     6976.88     6474.25    404.70 o 
   5  27  -3    13122.86    13011.87    600.26 o 
   7  27  -3      578.55      315.91    438.32 o 
   9  27  -3    16252.86    15210.57    692.07 o 
  11  27  -3      263.25      623.93    553.75 o 
  13  27  -3    19463.79    16914.71    813.61 o 
  15  27  -3      225.34     -380.14    651.34 o 
  17  27  -3      255.86      335.92    762.40 o 
  19  27  -3     2206.03       93.16    880.52 o 
   1  29  -3    26333.93    24833.22    688.51 o 
   3  29  -3     4547.41     4777.55    375.61 o 
   5  29  -3     7246.40     7393.56    518.81 o 
   7  29  -3    14251.15    12998.94    637.11 o 
   9  29  -3     2399.65     1965.19    518.84 o 
  11  29  -3    22915.12    21300.17    870.82 o 
  13  29  -3    15330.86    16208.43    790.33 o 
  15  29  -3     5175.65     5250.78    801.00 o 
  17  29  -3      939.27     1435.95    893.54 o 
  19  29  -3      857.52      850.97    916.07 o 
   1  31  -3    11296.34    10527.41    457.07 o 
   3  31  -3    13229.67    12837.96    491.01 o 
   5  31  -3     3709.72     3952.63    504.58 o 
   7  31  -3    22232.13    20906.46    791.95 o 
   9  31  -3    12799.26    11787.09    651.98 o 
  11  31  -3     1280.17      880.71    588.69 o 
  13  31  -3     8560.23     8514.90    750.57 o 
  15  31  -3     1051.93     -283.87    776.01 o 
  17  31  -3      632.69       75.93    843.34 o 
  19  31  -3     6111.14     6241.84   1087.72 o 
   1  33  -3    17256.27    17303.25    606.08 o 
   3  33  -3     5858.50     6998.56    483.25 o 
   5  33  -3    10070.27    10315.36    529.47 o 
   7  33  -3    12038.45    12045.04    634.20 o 
   9  33  -3     1937.14     1683.91    547.64 o 
  11  33  -3    17733.20    16990.03    779.34 o 
  13  33  -3    11188.70    11207.20    739.58 o 
  15  33  -3     5795.59     6796.21    865.32 o 
  17  33  -3      266.62     -532.38    818.13 o 
  19  33  -3     1418.12       34.04   1110.50 o 
   1  35  -3    35645.54    33374.95    885.69 o 
   3  35  -3     8675.80     8781.57    538.85 o 
   5  35  -3     2835.05     3142.58    466.31 o 
   7  35  -3     6977.73     8425.03    658.12 o 
   9  35  -3    16659.17    17371.78    769.97 o 
  11  35  -3     1990.41      901.24    636.95 o 
  13  35  -3     4536.30     4441.05    677.20 o 
  15  35  -3       56.53      608.18    832.68 o 
  17  35  -3     2048.88     2403.71    941.97 o 
   1  37  -3    20259.86    20323.00    672.02 o 
   3  37  -3    10292.54    10688.39    625.15 o 
   5  37  -3     7036.41     8479.34    628.06 o 
   7  37  -3     5090.49     6273.84    646.16 o 
   9  37  -3     2354.15     2314.40    578.83 o 
  11  37  -3     5085.02     5725.30    759.62 o 
  13  37  -3     5612.37     6113.84    702.73 o 
  15  37  -3     1011.58      287.43    830.16 o 
  17  37  -3     2292.40      484.61    875.47 o 
   1  39  -3    21685.93    19875.63    676.23 o 
   3  39  -3     8199.44     8947.07    600.59 o 
   5  39  -3     1489.32     1508.68    524.30 o 
   7  39  -3    13097.09    11395.00    677.20 o 
   9  39  -3    11288.43    11086.63    679.78 o 
  11  39  -3     2692.50     1922.14    678.59 o 
  13  39  -3     5676.60     6699.23    732.79 o 
  15  39  -3     2217.78     1027.63    887.08 o 
  17  39  -3      142.13     1462.03   1146.29 o 
   1  41  -3     6577.26     7578.13    608.67 o 
   3  41  -3    12889.08    11577.63    656.83 o 
   5  41  -3    17191.36    17213.39    744.11 o 
   7  41  -3     3325.84     3109.48    536.52 o 
   9  41  -3      432.49      675.00    533.84 o 
  11  41  -3     7671.39     8707.55    856.60 o 
  13  41  -3     5935.62     5152.83    813.61 o 
  15  41  -3     1068.90      456.81    833.87 o 
  17  41  -3     1539.25     -135.79    855.72 o 
   1  43  -3     7130.51     8248.54    608.99 o 
   3  43  -3     2320.00     2662.14    569.69 o 
   5  43  -3     1509.53     1132.45    541.21 o 
   7  43  -3     6922.07     6435.14    672.99 o 
   9  43  -3     6076.43     8209.11    722.45 o 
  11  43  -3      567.98     -509.43    643.26 o 
  13  43  -3     1536.11     2061.55    831.77 o 
  15  43  -3     2299.32     2742.40    913.52 o 
   1  45  -3      444.33      214.02    607.50 o 
   3  45  -3       22.48     -587.33    587.33 o 
   5  45  -3      106.18     -160.20    527.47 o 
   7  45  -3     2928.92     2370.74    582.68 o 
   9  45  -3     1364.69      556.01    579.09 o 
  11  45  -3      855.36      401.28    667.21 o 
  13  45  -3       94.57     1060.40    729.27 o 
  15  45  -3       41.43     1248.89    955.32 o 
   1  47  -3     6600.49     7708.40    736.67 o 
   3  47  -3     2694.12     1455.50    556.76 o 
   5  47  -3     3341.85     2751.55    576.96 o 
   7  47  -3      763.10      896.55    642.32 o 
   9  47  -3      687.83      -49.10    548.67 o 
  11  47  -3      642.12       10.93    678.52 o 
  13  47  -3      811.66      148.56    711.69 o 
  15  47  -3      612.03      381.23    861.87 o 
   1  49  -3      372.82       37.92    668.92 o 
   3  49  -3      504.28      670.76    515.77 o 
   5  49  -3     3078.58     2424.49    669.73 o 
   7  49  -3      984.01     1183.56    659.42 o 
   9  49  -3      885.70      108.00    668.50 o 
  11  49  -3      837.38      324.80    683.73 o 
  13  49  -3     1145.70     1849.34    760.17 o 
   1  51  -3     3801.12     4633.06    682.69 o 
   3  51  -3     1481.83      891.96    652.92 o 
   5  51  -3      799.71      749.47    618.20 o 
   7  51  -3      552.99      -17.91    652.89 o 
   9  51  -3      521.66     -383.69    656.19 o 
  11  51  -3      617.82      317.30    712.43 o 
  13  51  -3      174.57     -451.57    734.73 o 
   1  53  -3     3638.30     5565.29   1074.14 o 
   3  53  -3     1138.09      240.88    726.91 o 
   5  53  -3     1880.60     1233.01    682.30 o 
   7  53  -3     1911.46     1931.12    709.68 o 
   9  53  -3     3659.42     5155.10    804.23 o 
  11  53  -3       59.65     1009.62    909.38 o 
  13  53  -3     1246.47      646.71    786.36 o 
   1  55  -3     1312.60      785.32    912.68 o 
   3  55  -3      740.16     -640.35    870.17 o 
   5  55  -3     2762.58     2032.78    707.74 o 
   7  55  -3      653.38     1118.04    710.26 o 
   9  55  -3      583.73     -181.02    688.06 o 
  11  55  -3      499.38     1036.19    925.93 o 
   1  57  -3     2606.37     3576.37   1035.35 o 
   3  57  -3     4569.67     4292.03   1077.70 o 
   5  57  -3     2903.42     2202.46   1033.15 o 
   7  57  -3      829.41      867.94    863.58 o 
   9  57  -3     1258.61     1487.05   1039.59 o 
  11  57  -3     2108.65     1694.19    942.22 o 
   1  59  -3     3229.00     4055.10   1101.29 o 
   3  59  -3     4718.16     5764.73   1138.47 o 
   5  59  -3      143.66       22.69   1388.30 o 
   7  59  -3      804.30      -69.63    850.97 o 
   9  59  -3     4863.79     4336.97   1028.56 o 
   1  61  -3       75.22      676.84    950.76 o 
   3  61  -3      582.36     1296.76    964.30 o 
   5  61  -3     2048.23     1054.36    968.02 o 
   7  61  -3      812.21     -251.39    965.69 o 
   1  63  -3      727.93     1154.05    980.08 o 
   3  63  -3      960.83     2241.54   1016.02 o 
   5  63  -3      100.69    -1261.94   1261.94 o 
   1  65  -3      120.93     -737.00    959.07 o 
   3  65  -3      676.12      448.08    984.89 o 
   2   0  -2    72928.21    92357.29   3287.39 o 
   6   0  -2    27634.56    29620.47   1324.33 o 
  10   0  -2    52191.32    47086.96   2042.90 o 
  14   0  -2    50029.91    44960.02   2204.52 o 
  18   0  -2    11808.57    12855.42   1239.32 o 
  22   0  -2     4809.60     7575.22   1463.65 o 
   0   2  -2     2854.07     3681.75    668.15 o 
   2   2  -2  1471449.88  1657440.38  46078.44 o 
   4   2  -2     1271.02     1608.98    394.49 o 
   6   2  -2     2984.39     3357.86    452.86 o 
   8   2  -2     3231.58     3359.80    502.00 o 
  10   2  -2    16550.74    19804.19    900.56 o 
  12   2  -2      277.19      -32.39    556.43 o 
  14   2  -2    51562.68    52245.94   1709.96 o 
  16   2  -2        2.73     2285.04    735.25 o 
  18   2  -2     9226.77     9548.63    970.06 o 
  20   2  -2      191.38     -268.78    752.77 o 
  22   2  -2     5547.28     6592.88   1003.35 o 
   2   4  -2    82185.80    85633.82   1910.37 o 
   4   4  -2     5728.82     6594.83    358.15 o 
   6   4  -2    19044.15    21042.86    687.86 o 
   8   4  -2      158.74      428.20    430.59 o 
  10   4  -2   175152.06   171209.44   4331.47 o 
  12   4  -2      660.89      930.10    577.93 o 
  14   4  -2    39411.83    41384.93   1409.34 o 
  16   4  -2      541.04      252.20    721.55 o 
  18   4  -2    12895.11    12090.30    881.16 o 
  20   4  -2      108.75     -746.37    746.37 o 
  22   4  -2     4194.47     4873.87    947.75 o 
   0   6  -2     9686.81     9333.03    604.79 o 
   2   6  -2   283304.22   300943.44   6497.21 o 
   4   6  -2      345.71      612.09    305.85 o 
   6   6  -2    35799.58    35059.05    863.06 o 
   8   6  -2      300.85      726.65    300.91 o 
  10   6  -2    20989.78    25219.18    943.55 o 
  12   6  -2      275.22      316.52    580.35 o 
  14   6  -2    13267.52    13152.15    838.17 o 
  16   6  -2      219.74     -152.80    689.54 o 
  18   6  -2     7325.67    10094.27    946.46 o 
  20   6  -2      970.24      322.63    775.11 o 
  22   6  -2     7737.24     7304.99   1016.60 o 
   2   8  -2     6258.02     6624.24    370.44 o 
   4   8  -2     1928.24     2360.59    332.75 o 
   6   8  -2    35008.82    36322.93    853.36 o 
   8   8  -2     4355.14     4941.75    368.17 o 
  10   8  -2   141676.16   144157.16   3681.75 o 
  12   8  -2     2078.42     2774.69    617.23 o 
  14   8  -2    31914.70    30188.73   1187.28 o 
  16   8  -2     2314.96     1326.50    745.08 o 
  18   8  -2     2121.84     2213.28    774.65 o 
  20   8  -2        9.26     -766.73    766.73 o 
  22   8  -2     1510.10      652.08    870.98 o 
   0  10  -2    13798.12    12802.40    539.82 o 
   2  10  -2   993084.63  1023681.56  21773.72 o 
   4  10  -2     1546.32     2829.26    340.09 o 
   6  10  -2    55194.25    54363.18   1196.00 o 
   8  10  -2     1311.41     1607.36    320.92 o 
  10  10  -2    20294.14    19541.39    630.00 o 
  12  10  -2     1280.98      338.08    574.63 o 
  14  10  -2      564.48     -459.65    657.16 o 
  16  10  -2      735.23      677.94    705.58 o 
  18  10  -2     2906.84     2365.76    797.96 o 
  20  10  -2     3421.47     2126.23    830.61 o 
  22  10  -2     1954.13     2143.56   1045.15 o 
   2  12  -2    82656.94    77701.41   1777.84 o 
   4  12  -2     1407.82     2148.76    325.12 o 
   6  12  -2    94516.88    96562.70   2236.85 o 
   8  12  -2     4167.22     5047.46    393.71 o 
  10  12  -2    21181.52    23421.94    750.57 o 
  12  12  -2    11695.18    12107.11    663.94 o 
  14  12  -2    16976.93    15773.66    890.21 o 
  16  12  -2     3018.28     3159.03    776.08 o 
  18  12  -2     7902.86     8518.13    938.05 o 
  20  12  -2       26.01      134.47   1051.38 o 
  22  12  -2       65.67     1143.48   1019.41 o 
   0  14  -2    17087.74    15205.40    620.31 o 
   2  14  -2   412095.13   401934.59   8572.43 o 
   4  14  -2     6164.64     6611.96    399.53 o 
   6  14  -2   145469.41   138674.94   3041.73 o 
   8  14  -2     2823.91     2699.83    364.91 o 
  10  14  -2    56136.43    53668.21   1263.88 o 
  12  14  -2     4720.54     6020.42    611.90 o 
  14  14  -2     4096.68     3053.72    778.50 o 
  16  14  -2     2022.66     1542.81    718.18 o 
  18  14  -2     6160.77     5503.88    871.79 o 
  20  14  -2       42.44     -150.53    787.26 o 
  22  14  -2     1722.16     2092.94   1015.63 o 
   2  16  -2    21356.92    19093.06    567.94 o 
   4  16  -2    14699.28    14348.48    523.01 o 
   6  16  -2    33470.96    32466.63    898.62 o 
   8  16  -2    11856.77    11707.25    488.10 o 
  10  16  -2    25538.39    24941.84    738.29 o 
  12  16  -2        7.71     -192.75    483.61 o 
  14  16  -2      447.12     2165.90    721.87 o 
  16  16  -2       72.66     -674.61    674.61 o 
  18  16  -2     7608.69     7931.76    952.60 o 
  20  16  -2      807.22     1292.17    938.09 o 
  22  16  -2      327.59      545.93    949.11 o 
   0  18  -2    10195.59    10150.19    510.40 o 
   2  18  -2   202326.88   188616.14   3804.58 o 
   4  18  -2    23964.09    23578.39    781.60 o 
   6  18  -2   251759.72   243428.64   6041.43 o 
   8  18  -2    15912.18    16480.28    557.60 o 
  10  18  -2   106017.93   107595.02   2282.10 o 
  12  18  -2     3269.36     2646.92    559.57 o 
  14  18  -2    20512.89    19004.49    957.45 o 
  16  18  -2     1873.87      789.81    698.50 o 
  18  18  -2     7576.73     9718.33   1015.63 o 
  20  18  -2      993.92      443.14    925.90 o 
   2  20  -2   144198.92   138099.56   2802.53 o 
   4  20  -2    33028.40    31578.68    976.20 o 
   6  20  -2   259968.34   248128.59   6089.92 o 
   8  20  -2    13916.12    14363.03    678.17 o 
  10  20  -2   138072.39   134828.31   2838.08 o 
  12  20  -2     1494.81     1331.22    544.60 o 
  14  20  -2    14173.99    15017.60    887.95 o 
  16  20  -2     1507.09     1889.46    852.01 o 
  18  20  -2    21171.95    19979.07   1057.65 o 
  20  20  -2     1980.22     1549.05    935.08 o 
   0  22  -2    12916.42    12925.88    722.45 o 
   2  22  -2    46794.83    45868.33   1115.19 o 
   4  22  -2     1197.07     1245.88    317.94 o 
   6  22  -2    35122.64    30054.26    991.39 o 
   8  22  -2    10044.39     9126.15    588.95 o 
  10  22  -2     3287.89     3666.56    579.25 o 
  12  22  -2      156.59     -337.79    519.78 o 
  14  22  -2    34407.70    32111.71   1244.81 o 
  16  22  -2     4408.85     3652.66    814.58 o 
  18  22  -2    10507.47    12975.02   1182.10 o 
  20  22  -2      573.92     -122.80    887.14 o 
   2  24  -2    45579.57    45270.33   1102.26 o 
   4  24  -2    24525.54    23355.03    713.08 o 
   6  24  -2    69029.38    61173.94   1716.43 o 
   8  24  -2    11938.69    11975.22    654.25 o 
  10  24  -2    55834.42    55106.64   1438.44 o 
  12  24  -2     7238.27     8943.19    674.29 o 
  14  24  -2    44526.95    41682.32   1467.53 o 
  16  24  -2     7214.54     5446.02    832.03 o 
  18  24  -2    24959.86    25068.87   1355.69 o 
  20  24  -2     2016.80      638.44    949.95 o 
   0  26  -2      698.95      807.14    525.53 o 
   2  26  -2     4659.11     4366.70    399.53 o 
   4  26  -2     3943.20     3982.69    407.93 o 
   6  26  -2    62848.04    55866.27   1629.15 o 
   8  26  -2     4589.48     4345.37    588.95 o 
  10  26  -2     8130.51     9251.89    682.04 o 
  12  26  -2     2627.12     2246.51    588.43 o 
  14  26  -2    14559.84    14737.66    855.63 o 
  16  26  -2     2587.00     1775.87    731.50 o 
  18  26  -2     1498.15     1074.98    871.18 o 
  20  26  -2      867.40     2556.96    998.92 o 
   2  28  -2    31939.38    29861.93    930.30 o 
   4  28  -2    12292.15    12074.78    507.49 o 
   6  28  -2    85613.45    87010.83   2330.59 o 
   8  28  -2    10797.04     9454.24    651.66 o 
  10  28  -2    13669.67    13016.71    668.79 o 
  12  28  -2    13246.38    13136.96    714.37 o 
  14  28  -2     1434.83      407.06    682.79 o 
  16  28  -2      321.91     -502.97    804.23 o 
  18  28  -2    20755.62    19892.12   1391.57 o 
  20  28  -2     1686.00     3328.44   1016.60 o 
   0  30  -2    41217.53    39532.75   1674.40 o 
   2  30  -2   135745.86   140278.22   3491.04 o 
   4  30  -2    30700.93    30056.85    809.73 o 
   6  30  -2    79769.90    80885.36   2201.29 o 
   8  30  -2    17535.83    16732.08    801.32 o 
  10  30  -2    42971.53    40748.15   1357.63 o 
  12  30  -2     2397.64     1423.15    592.96 o 
  14  30  -2    21532.70    19738.90    982.66 o 
  16  30  -2     1883.65     2319.86    871.11 o 
  18  30  -2     4038.58     4385.13    994.62 o 
  20  30  -2     2020.09     -544.34    925.77 o 
   2  32  -2    27722.84    26547.39    907.02 o 
   4  32  -2    11438.93    11446.07    522.04 o 
   6  32  -2    26167.32    24722.68    965.21 o 
   8  32  -2      230.17     -229.02    544.73 o 
  10  32  -2      208.17      694.78    614.07 o 
  12  32  -2      300.16       97.91    576.05 o 
  14  32  -2     1031.89     1187.34    694.75 o 
  16  32  -2      882.34      407.48    851.33 o 
  18  32  -2     5147.85     6057.27   1040.52 o 
   0  34  -2    15801.13    17108.02    993.98 o 
   2  34  -2    14618.34    14210.46    645.52 o 
   4  34  -2     6479.21     7443.66    523.66 o 
   6  34  -2    27964.17    25491.03    993.01 o 
   8  34  -2     8854.16     9521.80    718.89 o 
  10  34  -2    32256.61    31459.72   1227.68 o 
  12  34  -2     4688.66     4840.26    654.89 o 
  14  34  -2     1131.21      789.23    772.36 o 
  16  34  -2       23.37    -1115.84   1323.36 o 
  18  34  -2      398.21     -133.37    875.02 o 
   2  36  -2      361.31      -85.66    467.22 o 
   4  36  -2     5187.19     6021.71    546.28 o 
   6  36  -2     3688.40     3822.36    630.33 o 
   8  36  -2     7553.42     9185.95    780.63 o 
  10  36  -2    21436.40    20575.13    976.20 o 
  12  36  -2     6242.33     7253.92    712.11 o 
  14  36  -2     5513.41     4328.24    886.66 o 
  16  36  -2      999.71     -300.29    850.75 o 
  18  36  -2      509.02      768.80    926.61 o 
   0  38  -2    15826.81    17152.95   1046.34 o 
   2  38  -2    11672.06    11848.19    623.21 o 
   4  38  -2     4645.61     6604.20    683.01 o 
   6  38  -2     3299.37     2710.82    565.74 o 
   8  38  -2     3792.59     4988.95    735.38 o 
  10  38  -2      580.88     1146.45    642.61 o 
  12  38  -2     3194.52     2982.38    692.74 o 
  14  38  -2     1515.52     1276.10    843.99 o 
  16  38  -2        2.02      749.64    916.95 o 
  18  38  -2     2531.71     2423.33    942.35 o 
   2  40  -2     1357.78     1950.52    566.16 o 
   4  40  -2     5217.96     5840.37    785.16 o 
   6  40  -2     6009.02     6935.52    742.81 o 
   8  40  -2     3692.85     4033.44    707.90 o 
  10  40  -2    11450.29    11297.38    785.81 o 
  12  40  -2     5292.28     7515.10    818.78 o 
  14  40  -2     2759.08     2451.35    868.62 o 
  16  40  -2      584.94     2714.57    920.11 o 
  18  40  -2     1488.18     1772.12    957.42 o 
   0  42  -2    35876.51    33672.33   1658.24 o 
   2  42  -2    43238.77    45031.12   1389.95 o 
   4  42  -2     4715.34     6331.38    828.80 o 
   6  42  -2      127.81     -354.92    609.32 o 
   8  42  -2     2196.77     2921.93    680.91 o 
  10  42  -2     3440.34     4300.76    721.16 o 
  12  42  -2     3264.01     3932.26    755.10 o 
  14  42  -2     4814.43     5409.49    960.03 o 
  16  42  -2     1457.41      636.47    888.27 o 
   2  44  -2      816.15     1191.19    702.38 o 
   4  44  -2      507.30     1179.32    834.16 o 
   6  44  -2     2925.16     3468.73    683.34 o 
   8  44  -2     1793.82     3813.31    609.64 o 
  10  44  -2     6724.55     7277.19    834.29 o 
  12  44  -2     3776.62     4597.18    795.83 o 
  14  44  -2     3199.83     4393.53    945.81 o 
  16  44  -2      679.74     -150.24    869.33 o 
   0  46  -2    53574.68    55416.96   2333.82 o 
   2  46  -2    35287.54    36432.84   1461.06 o 
   4  46  -2    14515.90    14623.24    938.38 o 
   6  46  -2     2521.03     2238.63    654.44 o 
   8  46  -2      218.27     1614.96    769.26 o 
  10  46  -2     4335.27     4324.36    780.96 o 
  12  46  -2     3606.90     2767.36    753.87 o 
  14  46  -2     5253.81     3731.21    950.01 o 
  16  46  -2     3549.74     2314.01    955.09 o 
   2  48  -2     2565.31     3556.65    794.21 o 
   4  48  -2     3561.36     4167.59    711.78 o 
   6  48  -2      642.13     -174.36    619.79 o 
   8  48  -2     4560.42     7770.14    862.42 o 
  10  48  -2    10005.71    11835.26    908.96 o 
  12  48  -2     7677.24     7893.94    929.00 o 
  14  48  -2     2947.18     4458.51    984.92 o 
   0  50  -2    34734.51    34638.83   2440.49 o 
   2  50  -2    25287.70    24811.24   1192.77 o 
   4  50  -2     5677.17     6363.71    767.06 o 
   6  50  -2      890.52      381.56    624.25 o 
   8  50  -2     1254.78     2100.60    716.50 o 
  10  50  -2      499.04     -501.35    611.58 o 
  12  50  -2      106.06     -274.76    720.96 o 
  14  50  -2      673.23     -299.52    870.24 o 
   2  52  -2     2660.90     3028.93    805.69 o 
   4  52  -2     2178.46     1897.35    681.43 o 
   6  52  -2     3398.82     3389.86    707.58 o 
   8  52  -2     5527.09     6749.34    847.22 o 
  10  52  -2    11162.42    11882.13    898.94 o 
  12  52  -2     8963.77    10680.95    900.56 o 
  14  52  -2     5318.48     7295.62   1119.39 o 
   0  54  -2     2222.17     -100.56   1278.04 o 
   2  54  -2      828.72     1976.67    901.20 o 
   4  54  -2      615.08      344.06    726.07 o 
   6  54  -2     1450.18     1579.47    715.31 o 
   8  54  -2     2307.69     1822.22    729.01 o 
  10  54  -2     3106.56     2250.52    948.56 o 
  12  54  -2      736.81     -233.32    749.76 o 
   2  56  -2      186.17     -878.58    878.58 o 
   4  56  -2     1360.38     2874.12    707.68 o 
   6  56  -2      517.49      317.52    701.83 o 
   8  56  -2     4228.33     4673.46    965.85 o 
  10  56  -2     3534.84     2082.44    936.76 o 
  12  56  -2     3394.75     5118.57   1089.33 o 
   0  58  -2    14105.77    16494.50   1829.56 o 
   2  58  -2    19454.57    21692.91   1436.82 o 
   4  58  -2     6663.93     8526.21    883.10 o 
   6  58  -2     1709.60     1214.23    874.08 o 
   8  58  -2     1342.63     1605.52    901.50 o 
  10  58  -2      156.65      817.61    938.38 o 
   2  60  -2      330.33     -528.83   1258.71 o 
   4  60  -2      333.81     -224.98    954.96 o 
   6  60  -2     1197.94       33.97    911.00 o 
   8  60  -2      245.56      943.32    901.95 o 
   2  62  -2     4379.37     5708.81   1134.26 o 
   4  62  -2     6992.38     7023.45   1268.41 o 
   6  62  -2     2788.71     1921.88    925.45 o 
   8  62  -2     2876.85     5117.28   1218.95 o 
   2  64  -2      167.95     -363.33   1284.57 o 
   4  64  -2     1051.78     2860.97   1557.00 o 
   6  64  -2       68.95     -125.94   1006.91 o 
   0  66  -2      748.55     4145.60   1524.42 o 
   2  66  -2      611.69     2254.40   1475.90 o 
   1   1  -1      462.95      554.43    137.22 o 
   3   1  -1     1086.10     1634.74    276.18 o 
   5   1  -1    11896.58    11102.46    533.68 o 
   7   1  -1     1896.06     2087.38    425.36 o 
   9   1  -1     2263.53     2812.64    500.19 o 
  11   1  -1     1277.96     1891.66    541.63 o 
  13   1  -1     4911.30     5875.28    698.53 o 
  15   1  -1      976.59      550.00    702.15 o 
  17   1  -1     5438.45     5022.24    822.98 o 
  19   1  -1      167.29     -745.40    745.40 o 
  21   1  -1      792.97      230.21    809.21 o 
   1   3  -1      104.00      119.21    122.19 o 
   3   3  -1     2839.69     3983.01    279.93 o 
   5   3  -1     4303.56     5897.91    400.18 o 
   7   3  -1    10884.52    11586.36    553.72 o 
   9   3  -1    14866.85    16839.72    725.04 o 
  11   3  -1     3348.03     3612.58    581.84 o 
  13   3  -1     1623.53     2722.75    645.23 o 
  15   3  -1     7183.51     6875.72    829.44 o 
  17   3  -1     1690.99     2557.80    764.99 o 
  19   3  -1     1867.68     1869.68    768.51 o 
  21   3  -1     1376.06      987.32    814.87 o 
   1   5  -1      851.40     1061.47    166.92 o 
   3   5  -1    36569.93    37202.15    872.76 o 
   5   5  -1    66633.81    68382.28   1415.81 o 
   7   5  -1    35376.07    33717.59    914.78 o 
   9   5  -1    19536.77    20291.32    801.97 o 
  11   5  -1      339.68      357.22    515.45 o 
  13   5  -1     5007.32     6081.51    729.56 o 
  15   5  -1       59.51      730.92    705.64 o 
  17   5  -1    12805.99    12036.96    848.84 o 
  19   5  -1      426.63     -236.10    727.20 o 
  21   5  -1      529.37      122.64    897.16 o 
   1   7  -1      723.54      531.77    175.20 o 
   3   7  -1   126544.68   123960.86   3086.98 o 
   5   7  -1   238068.63   247339.88   5314.13 o 
   7   7  -1    85057.47    84302.05   1991.18 o 
   9   7  -1    55638.81    52536.86   1254.19 o 
  11   7  -1     4527.40     3991.09    587.66 o 
  13   7  -1     1277.23     2383.08    656.31 o 
  15   7  -1    21051.37    17459.06    962.94 o 
  17   7  -1     2606.90     2629.20    774.07 o 
  19   7  -1      321.22      121.18    707.23 o 
  21   7  -1      117.76      381.36    786.03 o 
   1   9  -1      834.29      922.31    205.26 o 
   3   9  -1   108780.60   107148.95   2673.23 o 
   5   9  -1   377555.00   366904.59   7883.92 o 
   7   9  -1    27993.80    27750.50    788.07 o 
   9   9  -1    65399.13    65595.91   1590.36 o 
  11   9  -1    18408.07    17631.02    676.55 o 
  13   9  -1    22311.79    20797.20    932.88 o 
  15   9  -1    40495.94    40673.80   1438.44 o 
  17   9  -1     9989.55    10396.82    901.85 o 
  19   9  -1      463.95     -736.67    736.67 o 
  21   9  -1      206.64     -895.06    895.06 o 
   1  11  -1      465.31      471.23    272.33 o 
   3  11  -1    32718.83    30826.49    888.27 o 
   5  11  -1   250419.52   246544.69   5931.53 o 
   7  11  -1    38659.72    36584.77    960.03 o 
   9  11  -1    85349.73    86839.52   2039.67 o 
  11  11  -1    16416.46    16576.60    658.45 o 
  13  11  -1     8283.03     8908.28    770.61 o 
  15  11  -1    30879.71    31276.77   1239.64 o 
  17  11  -1    18229.29    17734.79    954.22 o 
  19  11  -1       53.71      662.17    766.06 o 
  21  11  -1      855.38     -200.35    897.94 o 
   1  13  -1      890.79      422.64    273.37 o 
   3  13  -1    24152.71    22417.94    729.24 o 
   5  13  -1   102924.43    99504.21   2495.44 o 
   7  13  -1     4954.94     5517.45    429.59 o 
   9  13  -1    16392.81    15923.33    619.66 o 
  11  13  -1    12151.15    12673.11    596.06 o 
  13  13  -1    24856.51    24094.29   1007.87 o 
  15  13  -1    39451.27    39338.80   1409.34 o 
  17  13  -1    13753.06    13651.89    879.22 o 
  19  13  -1     2674.16     2735.87    798.70 o 
  21  13  -1      230.30     -890.54    890.54 o 
   1  15  -1     3345.80     3749.95    368.50 o 
   3  15  -1   177224.55   162927.94   3969.44 o 
   5  15  -1     3227.27     3972.02    441.23 o 
   7  15  -1    23913.49    22053.00    694.33 o 
   9  15  -1     9064.33     9412.87    487.78 o 
  11  15  -1    17418.37    17232.14    680.75 o 
  13  15  -1    11693.07    11786.77    783.22 o 
  15  15  -1     6146.24     7593.00    859.18 o 
  17  15  -1    16683.16    17524.03   1028.56 o 
  19  15  -1     2905.12     2626.62    945.36 o 
  21  15  -1      471.18     -395.00    929.97 o 
   1  17  -1     4631.76     5160.59    372.38 o 
   3  17  -1   148009.30   140795.42   4034.09 o 
   5  17  -1    31165.63    28337.84    903.79 o 
   7  17  -1     9155.95     8989.42    469.03 o 
   9  17  -1     3620.39     3650.07    460.30 o 
  11  17  -1    21654.61    20934.25    764.47 o 
  13  17  -1     3100.43     4411.31    692.71 o 
  15  17  -1    12407.92    12141.37    830.74 o 
  17  17  -1     5605.16     5282.45    845.28 o 
  19  17  -1      545.29     -302.43    884.07 o 
  21  17  -1     1389.42      233.45    907.06 o 
   1  19  -1     5555.07     5604.41    382.07 o 
   3  19  -1    94426.13    86839.52   2592.42 o 
   5  19  -1    22517.38    21860.03    752.84 o 
   7  19  -1    29196.98    27352.59    921.89 o 
   9  19  -1     7881.95     8981.98    509.43 o 
  11  19  -1     1823.53      883.46    457.23 o 
  13  19  -1     3201.72     3385.33    697.88 o 
  15  19  -1      180.05     -219.48    671.18 o 
  17  19  -1     3624.96     3808.78    783.22 o 
  19  19  -1     4203.36     2881.66    940.06 o 
  21  19  -1     1051.38      556.66    937.96 o 
   1  21  -1      247.96      324.80    331.84 o 
   3  21  -1     6979.73     6816.89    404.06 o 
   5  21  -1    66905.40    67189.51   2094.62 o 
   7  21  -1    21137.74    21839.01    812.64 o 
   9  21  -1    17159.31    17163.61    699.50 o 
  11  21  -1     8425.20     8546.25    579.90 o 
  13  21  -1     3848.82     4172.76    728.59 o 
  15  21  -1     5919.44     6636.52    817.81 o 
  17  21  -1     1570.49     1574.07   1102.20 o 
  19  21  -1      909.70      -39.92    873.02 o 
  21  21  -1      238.81     -913.49    913.49 o 
   1  23  -1      700.84      967.34    357.73 o 
   3  23  -1     7214.09     6683.07    414.40 o 
   5  23  -1     7351.68     7502.17    581.84 o 
   7  23  -1     4012.76     4752.98    534.00 o 
   9  23  -1     1063.89     1120.65    435.51 o 
  11  23  -1     1460.13     1837.06    510.37 o 
  13  23  -1     4686.13     5102.08    793.89 o 
  15  23  -1     5547.08     5930.24    798.41 o 
  17  23  -1     3679.67     4004.02   1132.65 o 
  19  23  -1      126.74       88.41   1069.61 o 
  21  23  -1      255.47     1416.20   1014.08 o 
   1  25  -1      623.42      631.46    408.74 o 
   3  25  -1     2408.49     2489.53    408.48 o 
   5  25  -1    10006.16    10512.54    648.43 o 
   7  25  -1     3310.11     3559.89    510.08 o 
   9  25  -1     1317.23     1213.81    461.53 o 
  11  25  -1     1608.47      917.88    505.81 o 
  13  25  -1      164.73     -587.33    719.86 o 
  15  25  -1      467.42     -744.75    744.75 o 
  17  25  -1     3153.71     3452.57    940.32 o 
  19  25  -1      566.35     -693.04    913.16 o 
  21  25  -1      675.71      330.19    911.26 o 
   1  27  -1     2072.10     2110.14    412.85 o 
   3  27  -1    14723.59    13758.56    526.56 o 
   5  27  -1     6303.69     5633.50    491.98 o 
   7  27  -1     9055.50     9493.03    588.63 o 
   9  27  -1     5654.16     6379.87    635.82 o 
  11  27  -1     3707.79     5132.47    594.77 o 
  13  27  -1     8504.37     8244.02    810.37 o 
  15  27  -1     2868.56     1723.12    833.06 o 
  17  27  -1     4930.28     4241.29    939.67 o 
  19  27  -1       46.96     -239.33    875.22 o 
  21  27  -1      412.22     -824.27    943.23 o 
   1  29  -1     6013.00     7118.16    467.73 o 
   3  29  -1    23707.16    23053.12    792.92 o 
   5  29  -1    46904.60    43935.32   1302.67 o 
   7  29  -1      534.89      -52.92    566.16 o 
   9  29  -1     2524.67     3558.27    617.72 o 
  11  29  -1     5824.40     6560.88    651.01 o 
  13  29  -1     7144.99     7727.47    824.92 o 
  15  29  -1     5968.24     7722.95    990.74 o 
  17  29  -1     2985.04     2757.56    900.85 o 
  19  29  -1     1226.22       35.40   1111.47 o 
   1  31  -1     8757.72     8310.60    511.37 o 
   3  31  -1    67149.78    64409.61   1806.93 o 
   5  31  -1      782.53     1619.45    467.51 o 
   7  31  -1    14808.07    14226.94    844.31 o 
   9  31  -1     4919.04     6441.28    685.92 o 
  11  31  -1    13931.62    14395.35    739.58 o 
  13  31  -1     9241.39     9295.53   1017.57 o 
  15  31  -1    13875.48    14604.17   1038.26 o 
  17  31  -1     3325.13     2550.72    942.94 o 
  19  31  -1       97.59     -260.02   1074.37 o 
   1  33  -1     7283.89     7965.70    517.51 o 
   3  33  -1    16061.13    17103.17    731.82 o 
   5  33  -1    39721.64    37696.72   1189.54 o 
   7  33  -1      707.43      990.81    643.06 o 
   9  33  -1     2714.60     1296.56    602.07 o 
  11  33  -1     5632.20     6446.78    668.15 o 
  13  33  -1     7493.42     7967.00    977.49 o 
  15  33  -1     7848.16     8784.48   1036.64 o 
  17  33  -1     1787.42     2510.54    920.60 o 
  19  33  -1       97.93      687.44    904.44 o 
   1  35  -1     2288.01     2133.86    493.82 o 
   3  35  -1    10861.28    11556.30    655.86 o 
   5  35  -1     2521.00     2397.18    483.96 o 
   7  35  -1     9105.97     9060.85    771.26 o 
   9  35  -1     3874.08     4855.45    700.47 o 
  11  35  -1     6074.28     8014.84    697.56 o 
  13  35  -1     2685.20     2682.09    698.98 o 
  15  35  -1     7877.03     8869.49   1048.93 o 
  17  35  -1     3709.65     3667.20    986.22 o 
  19  35  -1     1398.41      276.47    906.38 o 
   1  37  -1     1079.16      566.03    496.92 o 
   3  37  -1     2092.48     2339.61    540.04 o 
   5  37  -1    41233.01    40515.41   1283.28 o 
   7  37  -1     8495.23     8649.69    825.89 o 
   9  37  -1     7301.56     8791.59    806.49 o 
  11  37  -1     7083.48     7977.99    814.58 o 
  13  37  -1     6471.27     9571.58    843.02 o 
  15  37  -1     1977.96     2062.20    899.91 o 
  17  37  -1     1102.56     1125.57    948.04 o 
  19  37  -1      495.44     -892.48    892.48 o 
   1  39  -1     6083.61     7628.56    602.85 o 
   3  39  -1    17170.70    17162.00    783.22 o 
   5  39  -1     4287.06     5463.47    660.71 o 
   7  39  -1    21609.12    19499.38   1045.05 o 
   9  39  -1     1154.58      821.62    652.47 o 
  11  39  -1     3220.80     4023.42    714.05 o 
  13  39  -1       70.71     -456.42    753.81 o 
  15  39  -1    10910.92    11670.08   1071.55 o 
  17  39  -1     2620.96     1354.78    914.20 o 
   1  41  -1     3645.05     4802.44    658.77 o 
   3  41  -1    27831.72    27589.21   1023.71 o 
   5  41  -1    13281.60    13315.72    905.73 o 
   7  41  -1     6113.99     5438.58    866.29 o 
   9  41  -1     3271.15     3855.65    724.39 o 
  11  41  -1     5579.20     7129.15    800.68 o 
  13  41  -1     5557.23     6517.25    852.72 o 
  15  41  -1      617.16       24.47    811.34 o 
  17  41  -1     1382.90     -511.05    894.74 o 
   1  43  -1     3824.90     4221.57    685.92 o 
   3  43  -1     8486.61     8832.00    691.74 o 
   5  43  -1    13503.73    13908.87    914.13 o 
   7  43  -1     4745.52     6009.75    779.99 o 
   9  43  -1      246.22     1077.76    742.27 o 
  11  43  -1      496.37     1151.49    670.41 o 
  13  43  -1     1401.37      985.67    707.13 o 
  15  43  -1      874.05     -520.75    797.44 o 
  17  43  -1      334.50      365.36    871.47 o 
   1  45  -1     3098.96     3076.90    660.29 o 
   3  45  -1     3318.66     4112.96    703.38 o 
   5  45  -1      285.60      304.33    964.72 o 
   7  45  -1      471.14     -329.06    741.85 o 
   9  45  -1      954.20      303.49    624.77 o 
  11  45  -1     1193.42      224.85    671.18 o 
  13  45  -1      833.20     -313.29    706.97 o 
  15  45  -1      128.50     -771.58    821.36 o 
  17  45  -1      767.07      -82.75    887.53 o 
   1  47  -1       78.30     -594.12    594.12 o 
   3  47  -1    10322.95    10513.51    929.33 o 
   5  47  -1     7691.54     7947.92    983.31 o 
   7  47  -1     4059.78     5700.73    876.31 o 
   9  47  -1     2516.22     1571.94    670.38 o 
  11  47  -1       95.72     -469.03    663.30 o 
  13  47  -1      111.15     -676.55    676.55 o 
  15  47  -1       80.69     -379.49   1075.76 o 
   1  49  -1     7766.01     8998.14    774.82 o 
   3  49  -1     6517.57     8210.40    945.17 o 
   5  49  -1     6142.45     7820.89    963.27 o 
   7  49  -1     4938.53     6777.78    931.27 o 
   9  49  -1       78.54     -148.92    780.57 o 
  11  49  -1        6.75     -245.70    808.66 o 
  13  49  -1     2133.14      928.84    751.19 o 
  15  49  -1      222.60      -89.18    909.19 o 
   1  51  -1     1436.01      828.86    638.28 o 
   3  51  -1     4171.25     5337.73    852.39 o 
   5  51  -1       74.05      177.72    729.14 o 
   7  51  -1     5417.65     8340.02   1054.10 o 
   9  51  -1      793.15     1049.48    724.00 o 
  11  51  -1      879.68      295.25    707.90 o 
  13  51  -1     1672.21      505.52    888.47 o 
   1  53  -1       32.85     -275.82    865.03 o 
   3  53  -1     2814.66     1541.45    740.46 o 
   5  53  -1     4831.25     5780.57    945.17 o 
   7  53  -1     2284.43     3686.28    890.21 o 
   9  53  -1     2438.13     1725.57    749.54 o 
  11  53  -1      877.60      965.37    668.66 o 
  13  53  -1     1008.67     1312.66    874.31 o 
   1  55  -1      466.74     -714.05    714.05 o 
   3  55  -1     1131.41     1185.17    790.23 o 
   5  55  -1     1248.42     1428.54    846.54 o 
   7  55  -1     8929.59     8525.24   1069.61 o 
   9  55  -1     1158.00     1441.93    776.69 o 
  11  55  -1      643.71     -569.56    749.60 o 
  13  55  -1     2234.65     1968.81    910.16 o 
   1  57  -1     2642.93      840.76    930.04 o 
   3  57  -1     1293.39      667.53    806.66 o 
   5  57  -1     6818.44     7922.39   1026.30 o 
   7  57  -1     2453.78     3364.32    918.98 o 
   9  57  -1      355.86      905.76    763.57 o 
  11  57  -1     1171.90     3386.63    861.77 o 
   1  59  -1      776.27      296.29    934.69 o 
   3  59  -1     8197.05    10264.94   1066.38 o 
   5  59  -1     5457.97     6890.92   1043.76 o 
   7  59  -1     4727.91     5533.94    852.39 o 
   9  59  -1       54.49     -862.09    862.09 o 
  11  59  -1      189.37     2097.43   1232.76 o 
   1  61  -1     1327.51     1790.25   1018.19 o 
   3  61  -1     3264.96     4687.36   1098.71 o 
   5  61  -1     6964.69     9065.06   1085.13 o 
   7  61  -1     1274.48     2106.10    780.05 o 
   9  61  -1      179.71     -565.03    764.15 o 
   1  63  -1      648.56      167.31   1000.31 o 
   3  63  -1     1744.60     4734.88   1140.73 o 
   5  63  -1      210.78     1128.87    857.83 o 
   7  63  -1     2256.47     3192.88    829.70 o 
   1  65  -1        1.52      896.06    986.28 o 
   3  65  -1      172.28    -1450.07   1450.07 o 
   5  65  -1     1448.04     1169.59    902.50 o 
   1  67  -1      466.12      698.37   1018.96 o 
   4   0   0  3105692.00  3232117.25 108878.29 o 
   8   0   0    28734.02    26794.35   1264.21 o 
  12   0   0      713.79     2572.25    871.27 o 
  16   0   0      257.65      297.06   1035.00 o 
  20   0   0     6623.74    10467.61   1576.46 o 
   2   2   0      402.56      431.30    145.98 o 
   4   2   0    28376.07    37945.62    966.50 o 
   6   2   0      434.65     -165.57    380.07 o 
   8   2   0    94077.96    93718.15   2430.80 o 
  10   2   0     3822.55     4238.70    563.09 o 
  12   2   0    54140.57    53374.05   1600.06 o 
  14   2   0        1.85     -478.72    612.55 o 
  16   2   0      947.11     1310.21    738.39 o 
  18   2   0      542.10      186.64    718.51 o 
  20   2   0    11776.85    14365.94    984.92 o 
  22   2   0      108.25     -948.72    948.72 o 
   0   4   0   372727.00   350836.19  16811.92 o 
   2   4   0     1218.40     1858.69    183.83 o 
   4   4   0   179365.81   184313.77   4014.69 o 
   6   4   0       40.72      -99.07    283.36 o 
   8   4   0    15713.60    17599.34    709.52 o 
  10   4   0     1288.43     1496.49    489.23 o 
  12   4   0     1063.26     6426.74    752.19 o 
  14   4   0      588.35     1605.42    672.96 o 
  16   4   0      827.23      846.32    754.52 o 
  18   4   0        0.44      -28.74    733.60 o 
  20   4   0    13115.13    15707.08    992.36 o 
  22   4   0      651.77     -323.11    963.01 o 
   2   6   0      308.71      185.02    219.68 o 
   4   6   0    70403.88    73489.54   1871.58 o 
   6   6   0    11443.65    11097.62    444.78 o 
   8   6   0   357463.03   371982.81   8071.40 o 
  10   6   0     8392.89     9205.02    625.48 o 
  12   6   0   261292.42   276373.66   6859.24 o 
  14   6   0     2558.06     2003.05    693.81 o 
  16   6   0     1505.10      926.64    766.93 o 
  18   6   0      300.67     -443.17    695.62 o 
  20   6   0     1123.27     1028.69    801.97 o 
  22   6   0      285.85      271.07    966.82 o 
   0   8   0    97210.13    98789.84   3413.46 o 
   2   8   0       39.06      -12.99    218.55 o 
   4   8   0     5236.32     7047.69    485.84 o 
   6   8   0    12468.95    12290.38    459.98 o 
   8   8   0    38520.85    42332.04   1095.80 o 
  10   8   0     2612.39     2719.26    390.28 o 
  12   8   0    15306.97    19241.75    877.28 o 
  14   8   0       88.35     -608.67    608.67 o 
  16   8   0     2308.66     3321.98    767.70 o 
  18   8   0      405.63     1136.30    843.99 o 
  20   8   0     7134.86     8117.95   1133.62 o 
  22   8   0     1945.89     2987.71   1039.75 o 
   2  10   0     2789.76     2473.20    300.10 o 
   4  10   0   614407.00   592913.63  16414.33 o 
   6  10   0     5433.06     5979.04    391.77 o 
   8  10   0   208748.11   213628.77   4712.90 o 
  10  10   0    12569.56    12498.88    545.31 o 
  12  10   0   139166.83   142062.53   4244.19 o 
  14  10   0     9989.49    10806.37    762.53 o 
  16  10   0    20808.85    21544.86   1078.34 o 
  18  10   0     1170.55     2599.63    773.04 o 
  20  10   0       18.51      818.52    914.65 o 
  22  10   0        0.09     -943.55    943.55 o 
   0  12   0   294660.00   275164.72   9383.78 o 
   2  12   0      318.16      503.55    318.01 o 
   4  12   0    86329.77    84049.91   2485.75 o 
   6  12   0      634.58      737.22    371.47 o 
   8  12   0      870.37     1949.87    366.49 o 
  10  12   0     4398.03     4614.63    444.14 o 
  12  12   0     2579.61     4154.66    654.89 o 
  14  12   0     2610.08     1845.04    687.06 o 
  16  12   0    10244.93    10807.99    896.68 o 
  18  12   0     1201.45     -531.41    692.71 o 
  20  12   0      888.13     -638.41    860.15 o 
  22  12   0     1964.44      472.84    974.90 o 
   2  14   0     5030.28     4855.45    383.69 o 
   4  14   0    44161.52    46114.00   1464.30 o 
   6  14   0        0.04     -184.18    360.35 o 
   8  14   0      453.01      242.30    357.73 o 
  10  14   0        0.32      318.82    382.33 o 
  12  14   0    16418.69    17915.80    848.19 o 
  14  14   0     3318.13     4348.93    727.62 o 
  16  14   0    24949.00    22215.92   1034.70 o 
  18  14   0     2113.01     1708.73    882.07 o 
  20  14   0     3684.31     2833.62   1023.29 o 
  22  14   0       52.00      -42.34   1024.36 o 
   0  16   0   167941.03   146106.30   5084.63 o 
   2  16   0     2649.45     2847.10    366.62 o 
   4  16   0    55756.18    54350.25   1700.26 o 
   6  16   0    12576.87    11544.98    534.65 o 
   8  16   0   185057.59   179591.17   4001.76 o 
  10  16   0     6645.13     7308.22    510.73 o 
  12  16   0    24444.70    23025.97    802.29 o 
  14  16   0     2932.80     3033.61    716.31 o 
  16  16   0     7940.35     7967.97    866.29 o 
  18  16   0      232.00       81.26    807.24 o 
  20  16   0     1222.56     1864.92    964.11 o 
  22  16   0        2.41      613.52    989.42 o 
   2  18   0      572.57      593.80    317.94 o 
   4  18   0    32012.94    30008.68   1065.41 o 
   6  18   0       93.20       77.09    448.21 o 
   8  18   0     3977.94     5918.28    522.04 o 
  10  18   0        7.44      365.49    412.78 o 
  12  18   0    17828.14    17122.56    694.01 o 
  14  18   0      258.81     -148.21    636.60 o 
  16  18   0     4369.89     5803.20    940.64 o 
  18  18   0     1588.34     2166.28    929.00 o 
  20  18   0    15547.70    14055.94   1205.70 o 
  22  18   0     2438.32     1963.80    999.86 o 
   0  20   0     6285.67     6526.94    571.82 o 
   2  20   0      388.14      587.30    324.05 o 
   4  20   0    53881.66    51980.88   1422.27 o 
   6  20   0    21035.64    20527.61    878.58 o 
   8  20   0   143853.58   137417.52   3487.80 o 
  10  20   0     8609.53     8465.12    519.78 o 
  12  20   0     4745.12     6085.39    585.39 o 
  14  20   0      270.67       16.78    633.88 o 
  16  20   0     7158.49     7305.31   1013.37 o 
  18  20   0      618.68      601.91    854.92 o 
  20  20   0      335.41      452.44    932.95 o 
   2  22   0        3.89      -63.61    334.14 o 
   4  22   0      121.25     1004.00    377.26 o 
   6  22   0     5394.48     6663.35    642.29 o 
   8  22   0    43371.32    45878.03   1357.63 o 
  10  22   0    12575.43    13206.14    601.56 o 
  12  22   0    18047.15    18225.47    766.09 o 
  14  22   0       95.15     -102.37    645.42 o 
  16  22   0    30755.70    31803.34   1469.14 o 
  18  22   0     8558.14     9808.84   1177.90 o 
  20  22   0    27120.26    26012.10   1450.72 o 
   0  24   0    52011.03    55898.59   2156.04 o 
   2  24   0     1468.86     1807.77    376.55 o 
   4  24   0      777.11     1087.01    399.21 o 
   6  24   0     4264.77     3369.82    587.01 o 
   8  24   0   120320.05   108222.10   2825.15 o 
  10  24   0     9850.03     8746.34    543.37 o 
  12  24   0    13396.91    12319.15    648.75 o 
  14  24   0      964.88     1009.23    803.07 o 
  16  24   0     6274.60     7742.02   1010.14 o 
  18  24   0     1532.24      616.46    885.40 o 
  20  24   0     1563.09      923.61    959.39 o 
   2  26   0      127.14      457.45    369.11 o 
   4  26   0      191.74      147.66    397.78 o 
   6  26   0      116.27      146.59    492.11 o 
   8  26   0      603.79      800.87    587.98 o 
  10  26   0     5684.06     7387.10    574.73 o 
  12  26   0     5804.20     6218.57    623.54 o 
  14  26   0      547.64      -27.51    742.72 o 
  16  26   0    15557.34    15773.02   1075.11 o 
  18  26   0     3107.77     2225.37    900.88 o 
  20  26   0    23620.63    21184.12   1321.74 o 
   0  28   0    14065.78    15363.14    903.14 o 
   2  28   0     4194.91     4065.44    474.85 o 
   4  28   0    54821.13    53024.95   1503.08 o 
   6  28   0    12783.00    12918.77    845.61 o 
   8  28   0    46499.80    44966.48   1625.92 o 
  10  28   0     3418.80     3204.16    524.63 o 
  12  28   0      553.75      698.85    602.88 o 
  14  28   0     1058.98      872.73    738.58 o 
  16  28   0     2760.55     3413.78    930.30 o 
  18  28   0      687.66      807.01    867.43 o 
  20  28   0      131.28      638.18    934.47 o 
   2  30   0     5916.82     6437.73    515.57 o 
   4  30   0    59228.29    58458.69   1645.31 o 
   6  30   0     5064.71     7611.75    668.47 o 
   8  30   0     1619.97     3068.49    692.45 o 
  10  30   0     5164.57     5282.13    666.53 o 
  12  30   0     6408.21     6450.66    740.88 o 
  14  30   0     3258.80     1883.64    830.38 o 
  16  30   0     6320.36     7166.00   1030.18 o 
  18  30   0     1128.39     1925.08    953.76 o 
  20  30   0    14316.31    12815.98   1219.28 o 
   0  32   0     2179.54     3084.81    683.40 o 
   2  32   0      390.36      259.18    446.98 o 
   4  32   0    22877.10    20687.62    800.68 o 
   6  32   0     9381.31     7831.56    669.44 o 
   8  32   0    78354.73    70425.18   2333.82 o 
  10  32   0    11468.66     9831.47    714.05 o 
  12  32   0    38169.18    34920.05   1273.58 o 
  14  32   0     2403.46     2382.66    835.10 o 
  16  32   0     1490.44      142.94    816.32 o 
  18  32   0      803.07     1084.68   1076.89 o 
  20  32   0      205.18     1627.37    945.52 o 
   2  34   0     7113.04     7389.36    564.71 o 
   4  34   0    11850.79    12134.26    650.37 o 
   6  34   0    11647.71    10076.81    753.48 o 
   8  34   0     7269.01     8624.47    897.33 o 
  10  34   0     4902.60     5288.27    843.02 o 
  12  34   0    27386.05    25652.65   1083.51 o 
  14  34   0     4675.57     5003.82    920.92 o 
  16  34   0    14332.13    14726.35   1076.08 o 
  18  34   0      339.10      431.76    869.07 o 
   0  36   0     1423.58     3707.61    808.76 o 
   2  36   0       40.86      -60.90    461.01 o 
   4  36   0     3770.97     4111.02    595.09 o 
   6  36   0      644.02     -106.31    642.54 o 
   8  36   0    13013.85    11288.98    870.17 o 
  10  36   0      205.20     -715.02    715.02 o 
  12  36   0      174.77      911.58    659.48 o 
  14  36   0        0.77      272.14    991.36 o 
  16  36   0      781.12     -814.25    822.66 o 
  18  36   0      118.26     1344.86    926.42 o 
   2  38   0     1090.85     1676.09    528.50 o 
   4  38   0    21833.23    20779.42    880.84 o 
   6  38   0    13248.43    12192.44    702.41 o 
   8  38   0    77442.21    75412.84   2521.30 o 
  10  38   0    31107.82    29120.41   1366.03 o 
  12  38   0    45376.57    45910.35   1538.64 o 
  14  38   0     6603.84     6688.24    989.45 o 
  16  38   0     2056.17     2386.25    917.04 o 
  18  38   0      497.98      804.26    909.58 o 
   0  40   0    72164.20    74986.16   2957.68 o 
   2  40   0    33834.46    34499.84   1170.14 o 
   4  40   0    21648.90    20967.55    899.26 o 
   6  40   0       59.86      -21.88    689.71 o 
   8  40   0     8407.93     9862.18    972.64 o 
  10  40   0    12354.55    11030.06   1003.35 o 
  12  40   0    15966.22    15726.15    895.71 o 
  14  40   0     1696.81     3054.17    885.59 o 
  16  40   0     5007.87     3773.23   1030.83 o 
  18  40   0      331.44     -801.65    885.69 o 
   2  42   0        2.57      877.25    592.38 o 
   4  42   0     1099.64     1622.01    640.83 o 
   6  42   0      707.53      -59.70    625.25 o 
   8  42   0    11686.14    11781.28    908.64 o 
  10  42   0     6241.55     8203.29    909.93 o 
  12  42   0     9166.03    10210.31    845.28 o 
  14  42   0     1795.08     1002.70    856.44 o 
  16  42   0     2452.98     5054.24    988.80 o 
  18  42   0       67.25      791.46   1569.96 o 
   0  44   0   126614.34   135775.44   5055.54 o 
   2  44   0    59447.78    58865.98   1768.14 o 
   4  44   0    34727.08    34480.44   1244.49 o 
   6  44   0     3455.55     3877.31    883.75 o 
   8  44   0     4684.15     4057.36    831.71 o 
  10  44   0      855.41     -109.29    726.78 o 
  12  44   0     7897.53     8895.68    895.06 o 
  14  44   0     1337.56       53.34    831.84 o 
  16  44   0      108.09      316.71    891.38 o 
   2  46   0     1263.26     3202.86    720.54 o 
   4  46   0      312.25     1295.50    671.60 o 
   6  46   0     1040.16      200.54    813.44 o 
   8  46   0     7830.22    10449.83   1110.34 o 
  10  46   0    15312.71    17496.88   1096.12 o 
  12  46   0     9603.29    11562.12    844.64 o 
  14  46   0     1488.78     2317.95    906.73 o 
  16  46   0       69.63     -314.90    889.86 o 
   0  48   0   129190.09   136004.94   5104.02 o 
   2  48   0   106158.30   109896.52   2993.24 o 
   4  48   0    38274.98    42079.91   1431.97 o 
   6  48   0     8194.77     7724.89    999.15 o 
   8  48   0      128.27     -445.11    766.41 o 
  10  48   0      112.15       95.36    783.96 o 
  12  48   0        1.95     -162.66    682.79 o 
  14  48   0       71.85     -803.91    803.91 o 
  16  48   0       59.00      801.35   1127.25 o 
   2  50   0     2301.98     4879.05    778.69 o 
   4  50   0       62.73     1492.00    791.43 o 
   6  50   0     1098.26     1778.00    823.17 o 
   8  50   0    20435.79    22699.49   1260.98 o 
  10  50   0    17093.74    17858.91   1146.22 o 
  12  50   0    11001.13    11513.31   1024.68 o 
  14  50   0     2601.41     1834.67    926.81 o 
   0  52   0     6832.10     6726.06   1106.79 o 
   2  52   0    16547.54    18262.64    913.81 o 
   4  52   0      429.75      316.78    772.65 o 
   6  52   0      611.20       25.70    791.66 o 
   8  52   0     3823.46     5303.46   1004.32 o 
  10  52   0     1128.95     2313.88    953.89 o 
  12  52   0      984.77     1257.26    749.57 o 
  14  52   0       36.72      503.81    883.62 o 
   2  54   0        0.65      520.58    765.80 o 
   4  54   0      349.43     -304.66    751.32 o 
   6  54   0     3283.27     4767.20    938.05 o 
   8  54   0     3381.65     5029.68    986.22 o 
  10  54   0    12256.09    16578.22   1309.46 o 
  12  54   0     9566.05     9729.00    947.43 o 
   0  56   0     3373.59     3481.66   1032.44 o 
   2  56   0        6.72     -285.52    736.77 o 
   4  56   0      173.03     -209.49    795.21 o 
   6  56   0        1.15      518.26    822.30 o 
   8  56   0      419.80      336.92   1030.99 o 
  10  56   0      431.07      800.22    951.40 o 
  12  56   0       70.36     -164.82    837.56 o 
   2  58   0     1191.42      470.16    847.03 o 
   4  58   0     1712.74     1535.83    843.05 o 
   6  58   0     2889.49     1437.43    897.75 o 
   8  58   0      204.77      498.86   1157.67 o 
  10  58   0     2004.09     2156.13    998.73 o 
   0  60   0     4971.93     4528.33   1573.23 o 
   2  60   0     3693.56     3950.69    902.50 o 
   4  60   0     2331.11     2570.60    889.54 o 
   6  60   0     3442.73     6461.97   1034.38 o 
   8  60   0        8.26      419.41    908.02 o 
  10  60   0      182.03      679.43    816.61 o 
   2  62   0       69.89     -358.48    795.18 o 
   4  62   0      356.39     -917.69    917.69 o 
   6  62   0      335.34       50.23   1056.20 o 
   8  62   0      121.24      409.23    934.47 o 
   0  64   0      178.38      311.41   1420.75 o 
   2  64   0       63.54     -444.46   1407.73 o 
   4  64   0      787.46     1814.27    921.02 o 
   6  64   0     3693.94     4793.39   1002.70 o 
   4  66   0        3.63     -856.92    856.92 o 
   1   1   1      467.46      754.81    193.49 o 
   3   1   1     1158.49     1456.31    236.42 o 
   5   1   1    11928.12    10107.84    487.13 o 
   7   1   1     1914.75     2288.99    423.71 o 
   9   1   1     2227.73     3010.76    501.13 o 
  11   1   1     1313.94      943.13    526.66 o 
  13   1   1     5046.10     6323.62    731.18 o 
  15   1   1      992.16      817.00    715.44 o 
  17   1   1     5479.61     6503.35    866.94 o 
  19   1   1      178.15      953.28    787.03 o 
  21   1   1      814.97      500.90   1179.29 o 
   1   3   1      104.68      -96.07    197.02 o 
   3   3   1     2784.11     3780.02    286.39 o 
   5   3   1     4123.33     5672.93    427.01 o 
   7   3   1    11227.27    11378.19    557.27 o 
   9   3   1    15253.48    16734.67    712.43 o 
  11   3   1     3245.50     3564.41    585.07 o 
  13   3   1     1632.16     1498.59    634.33 o 
  15   3   1     6877.07     8903.76    882.13 o 
  17   3   1     1717.89     1595.60    879.13 o 
  19   3   1     1851.73     1082.54    885.14 o 
  21   3   1     1371.16      986.28    958.06 o 
   1   5   1      842.88     1102.13    174.45 o 
   3   5   1    36470.94    35156.02    956.80 o 
   5   5   1    64876.66    64506.58   1722.89 o 
   7   5   1    36103.02    34719.64   1014.99 o 
   9   5   1    19760.90    22269.25    803.91 o 
  11   5   1      402.74     -319.75    491.82 o 
  13   5   1     4871.65     7448.84    756.07 o 
  15   5   1       74.00     1396.74    821.85 o 
  17   5   1    12899.38    12071.55    883.75 o 
  19   5   1      427.23      114.17    898.65 o 
  21   5   1      529.27     1638.17    975.97 o 
   1   7   1      722.08     1017.44    229.31 o 
   3   7   1   126894.30   126967.03   3552.45 o 
   5   7   1   235356.17   239478.56   5915.37 o 
   7   7   1    85740.86    88164.81   2220.69 o 
   9   7   1    55320.50    55775.76   1532.18 o 
  11   7   1     4733.30     6236.99    605.44 o 
  13   7   1     1186.52      557.56    616.91 o 
  15   7   1    21746.10    22518.80   1105.17 o 
  17   7   1     2756.38     2153.16    785.03 o 
  19   7   1      315.83      397.33    859.64 o 
  21   7   1      108.00     -127.94    928.81 o 
   1   9   1      841.18     1322.07    244.11 o 
   3   9   1   109092.35   107326.72   3077.28 o 
   5   9   1   375641.28   361076.53   8782.54 o 
   7   9   1    27957.59    26804.69    866.62 o 
   9   9   1    64938.70    63401.09   1558.04 o 
  11   9   1    18577.80    16763.44    631.62 o 
  13   9   1    21889.48    21269.46    933.21 o 
  15   9   1    41115.66    41106.95   1422.27 o 
  17   9   1     9750.98    11434.76    940.32 o 
  19   9   1      479.77      938.28   1064.25 o 
  21   9   1      196.57     -531.74    937.41 o 
   1  11   1      488.89       75.64    376.03 o 
   3  11   1    32001.65    29348.30   1016.28 o 
   5  11   1   251967.91   238815.94   5892.74 o 
   7  11   1    38022.54    34803.69   1050.54 o 
   9  11   1    85161.11    85110.16   2275.64 o 
  11  11   1    16295.92    15699.64    607.38 o 
  13  11   1     8188.40     9066.35    754.13 o 
  15  11   1    30965.94    30604.42   1218.31 o 
  17  11   1    17900.72    16777.01   1136.20 o 
  19  11   1       59.76     -754.45    866.29 o 
  21  11   1      859.81      366.95    993.46 o 
   1  13   1      840.07     1463.07    422.74 o 
   3  13   1    24511.53    22887.94    722.13 o 
   5  13   1   105712.31    95809.55   2463.12 o 
   7  13   1     4837.97     5607.31    477.11 o 
   9  13   1    16817.54    17177.84    725.68 o 
  11  13   1    11662.03    11589.92    546.28 o 
  13  13   1    24769.07    24235.54    987.51 o 
  15  13   1    38826.48    39400.22   1399.65 o 
  17  13   1    13472.48    14182.33   1054.42 o 
  19  13   1     2690.61      634.56    902.04 o 
  21  13   1      248.42      259.79    943.61 o 
   1  15   1     3341.73     2953.42    402.18 o 
   3  15   1   177891.72   160888.27   3985.60 o 
   5  15   1     3743.53     4442.67    397.59 o 
   7  15   1    24342.12    21481.51    750.25 o 
   9  15   1     9532.46     8223.98    537.23 o 
  11  15   1    17517.60    15807.60    636.14 o 
  13  15   1    11909.52    11552.10    736.67 o 
  15  15   1     5866.37     7188.30    827.18 o 
  17  15   1    16721.51    17549.56   1130.71 o 
  19  15   1     2949.79     2271.63    931.14 o 
  21  15   1      469.68      479.79    933.33 o 
   1  17   1     4633.54     5146.69    429.59 o 
   3  17   1   147496.27   140342.88   3487.80 o 
   5  17   1    30478.33    28684.03   1041.49 o 
   7  17   1     9284.43     9519.21    510.73 o 
   9  17   1     3398.71     2817.62    493.14 o 
  11  17   1    21458.91    21708.10    747.34 o 
  13  17   1     3258.81     3285.78    669.12 o 
  15  17   1    12275.42    11522.04    997.21 o 
  17  17   1     5911.14     6867.32   1000.12 o 
  19  17   1      529.18     -253.46   1041.43 o 
  21  17   1     1383.70      906.67    982.60 o 
   1  19   1     5556.77     6494.62    434.12 o 
   3  19   1    94546.61    88035.52   2249.78 o 
   5  19   1    22026.41    20333.99    866.29 o 
   7  19   1    29162.68    28412.18    902.82 o 
   9  19   1     7813.43     8447.01    564.38 o 
  11  19   1     1876.56     1332.35    541.05 o 
  13  19   1     3273.36     4024.71    693.04 o 
  15  19   1      202.34      458.84    801.52 o 
  17  19   1     3827.58     3702.76    927.39 o 
  19  19   1     4168.58     3427.36   1029.21 o 
  21  19   1     1047.55       18.26    927.45 o 
   1  21   1      252.08      210.95    348.59 o 
   3  21   1     7014.54     6028.18    427.33 o 
   5  21   1    67213.43    67105.47   2094.62 o 
   7  21   1    21137.15    22921.88    789.04 o 
   9  21   1    16969.69    17077.63    722.77 o 
  11  21   1     8444.18     8353.60    672.02 o 
  13  21   1     3932.33     4046.37    821.36 o 
  15  21   1     5977.15     5341.93    920.92 o 
  17  21   1     1576.33     2735.06    886.21 o 
  19  21   1      861.13      944.91    933.04 o 
  21  21   1      240.04     -316.10   1169.82 o 
   1  23   1      679.86      289.40    369.63 o 
   3  23   1     7177.88     6636.52    457.07 o 
   5  23   1     7431.78     7773.05    595.09 o 
   7  23   1     3909.53     4978.60    497.80 o 
   9  23   1     1043.27     2081.27    496.05 o 
  11  23   1     1486.69      992.88    551.45 o 
  13  23   1     4785.41     4415.51    863.06 o 
  15  23   1     5617.29     6642.67    947.11 o 
  17  23   1     3662.18     3698.88    931.27 o 
  19  23   1      145.34     -275.86    873.47 o 
  21  23   1      255.17     -583.78    950.66 o 
   1  25   1      583.63      -92.35    383.95 o 
   3  25   1     2424.58     2664.92    441.13 o 
   5  25   1     9712.20     9635.91    653.60 o 
   7  25   1     3243.64     3375.96    606.73 o 
   9  25   1     1296.78     1509.32    562.86 o 
  11  25   1     1627.12     1115.26    751.70 o 
  13  25   1      160.96     -197.15    736.38 o 
  15  25   1      493.46     -620.63    871.79 o 
  17  25   1     3223.65     2411.63    927.94 o 
  19  25   1      587.34      526.14    941.71 o 
  21  25   1      673.23     -318.14    938.96 o 
   1  27   1     2083.74     2160.53    433.24 o 
   3  27   1    14747.43    14050.77    627.74 o 
   5  27   1     6324.60     6643.96    548.87 o 
   7  27   1     8951.61     9950.42    727.30 o 
   9  27   1     5504.72     6752.89    613.84 o 
  11  27   1     3706.79     3926.12    774.17 o 
  13  27   1     8451.52     9902.58   1012.72 o 
  15  27   1     2872.07     3714.72    876.64 o 
  17  27   1     4931.94     6393.44   1000.12 o 
  19  27   1       54.75     -851.75    851.75 o 
  21  27   1      400.04     2050.85   1240.87 o 
   1  29   1     6020.52     7128.50    500.71 o 
   3  29   1    23716.99    22124.76    822.33 o 
   5  29   1    46980.91    44630.31   1328.53 o 
   7  29   1      537.95      -87.99    536.75 o 
   9  29   1     2508.93     2758.11    563.03 o 
  11  29   1     5697.38     5573.37    843.02 o 
  13  29   1     7225.38     8089.83    948.40 o 
  15  29   1     5867.42     4576.49    915.75 o 
  17  29   1     2948.92     3901.23    949.37 o 
  19  29   1     1230.58      644.03    905.83 o 
   1  31   1     8797.50     7927.24    519.78 o 
   3  31   1    67409.30    64752.25   1806.93 o 
   5  31   1      712.66       78.23    448.63 o 
   7  31   1    15101.85    13616.33    827.18 o 
   9  31   1     5039.03     5787.69    805.85 o 
  11  31   1    13837.76    14378.87    974.90 o 
  13  31   1     9267.15     7496.03    953.57 o 
  15  31   1    13542.30    11236.29   1026.62 o 
  17  31   1     3278.10     4322.74    956.48 o 
  19  31   1       86.66     -855.63    855.63 o 
   1  33   1     7278.17     7618.22    547.58 o 
   3  33   1    15842.03    17297.76    753.81 o 
   5  33   1    40146.31    37861.57   1215.40 o 
   7  33   1      717.92      680.95    616.26 o 
   9  33   1     2877.61     3363.35    737.64 o 
  11  33   1     5632.18     4932.70    906.70 o 
  13  33   1     7616.47     7948.57    982.34 o 
  15  33   1     7837.83     7799.56   1011.11 o 
  17  33   1     1813.05     1749.23    881.42 o 
  19  33   1      100.14       62.71    878.87 o 
   1  35   1     2224.30     2703.81    527.86 o 
   3  35   1    10753.60    10012.16    624.18 o 
   5  35   1     2678.95     3775.17    699.18 o 
   7  35   1     8876.66     9009.78    765.77 o 
   9  35   1     3967.91     5617.01    832.35 o 
  11  35   1     6134.23     6832.41    934.50 o 
  13  35   1     2571.78     1810.68    828.73 o 
  15  35   1     7892.11     8958.06   1080.60 o 
  17  35   1     3680.45     3318.75    964.88 o 
  19  35   1     1367.05       73.54    923.18 o 
   1  37   1     1108.99     2074.03    549.51 o 
   3  37   1     2348.32     2200.19    586.56 o 
   5  37   1    41376.48    40667.33   1335.00 o 
   7  37   1     8601.30     8773.17    811.02 o 
   9  37   1     7231.55     7900.08    924.48 o 
  11  37   1     7224.62     7920.77    960.68 o 
  13  37   1     6394.10     7321.80    983.95 o 
  15  37   1     2037.36     1951.59    892.64 o 
  17  37   1     1087.22      508.79    888.44 o 
  19  37   1      478.68      203.45    892.86 o 
   1  39   1     6076.65     7700.00    698.53 o 
   3  39   1    17105.48    17583.18    824.92 o 
   5  39   1     4278.52     5264.03    694.97 o 
   7  39   1    21528.97    19514.57   1051.51 o 
   9  39   1     1170.67      989.90    786.68 o 
  11  39   1     3312.18     3636.17    859.18 o 
  13  39   1       61.01     -341.02    746.05 o 
  15  39   1    11025.11    11397.58   1096.44 o 
  17  39   1     2650.46     1226.97    933.27 o 
   1  41   1     3610.11     4502.14    675.90 o 
   3  41   1    27558.34    26988.94   1046.99 o 
   5  41   1    13182.60    12813.72    770.94 o 
   7  41   1     5982.27     7443.66    892.15 o 
   9  41   1     3300.23     3572.17    822.01 o 
  11  41   1     5627.69     7051.89    990.10 o 
  13  41   1     5586.34     7019.57    981.05 o 
  15  41   1      665.64     -223.59    804.13 o 
  17  41   1     1420.53       39.47    891.57 o 
   1  43   1     3833.12     5052.30    684.95 o 
   3  43   1     8427.97     8993.94    770.94 o 
   5  43   1    13460.86    13006.05    781.60 o 
   7  43   1     4825.49     2533.30   1057.10 o 
   9  43   1      246.34      366.53   1336.42 o 
  11  43   1      484.26     -387.25    768.35 o 
  13  43   1     1396.61      928.16    841.47 o 
  15  43   1      892.78      901.43    847.42 o 
  17  43   1      327.61     -873.41    873.41 o 
   1  45   1     3135.19     1974.67    652.47 o 
   3  45   1     3351.55     2484.07    695.72 o 
   5  45   1      271.61     -285.20    639.38 o 
   7  45   1      449.58     1299.47    813.93 o 
   9  45   1      941.13       37.75    839.34 o 
  11  45   1     1228.34     1077.37    791.69 o 
  13  45   1      835.22      917.11    848.13 o 
  15  45   1      121.82      -56.99   1104.01 o 
  17  45   1      762.51     2219.88   1185.27 o 
   1  47   1       69.05     -630.00    630.00 o 
   3  47   1    10359.35    11022.30    856.92 o 
   5  47   1     7708.32     7691.59    831.06 o 
   7  47   1     4088.12     4266.17    885.04 o 
   9  47   1     2449.63     1890.04    796.18 o 
  11  47   1       89.69     -227.47    792.34 o 
  13  47   1      130.22     -365.27    826.21 o 
  15  47   1       73.79        7.63    881.29 o 
   1  49   1     7802.38     9039.52    839.79 o 
   3  49   1     6549.29     7012.46    802.61 o 
   5  49   1     6116.61     5258.21    797.44 o 
   7  49   1     4903.31     4987.98    931.91 o 
   9  49   1       74.60     -821.04    821.04 o 
  11  49   1        8.01      395.23    821.33 o 
  13  49   1     2143.63     2411.04    917.14 o 
  15  49   1      214.59      389.93    880.81 o 
   1  51   1     1429.16     1483.85    673.48 o 
   3  51   1     4153.97     3380.49    751.22 o 
   5  51   1       77.96     -670.73    761.56 o 
   7  51   1     5381.83     6001.35    952.60 o 
   9  51   1      807.68      -84.66    874.86 o 
  11  51   1      862.16     -683.01    817.48 o 
  13  51   1     1633.85      552.97    866.29 o 
   1  53   1       43.65     -594.12    620.63 o 
   3  53   1     2863.82     3331.68    756.07 o 
   5  53   1     4876.09     5737.26    917.04 o 
   7  53   1     2350.64     2468.26    901.69 o 
   9  53   1     2453.36     2968.67    967.37 o 
  11  53   1      834.17     -307.15   1095.80 o 
  13  53   1     1002.33     1658.53    968.50 o 
   1  55   1      485.64     -101.98    658.22 o 
   3  55   1     1136.10     1814.40    729.01 o 
   5  55   1     1311.80     1589.81    844.15 o 
   7  55   1     8869.61    10668.35   1165.94 o 
   9  55   1     1164.73     1027.40    917.46 o 
  11  55   1      623.64     -906.38    906.38 o 
  13  55   1     2241.96      908.15    969.96 o 
   1  57   1     2619.09     2334.79    735.90 o 
   3  57   1     1267.41     1416.97    819.68 o 
   5  57   1     6777.93     8746.98   1092.24 o 
   7  57   1     2415.99     1847.50    909.06 o 
   9  57   1      370.73     -379.49    867.91 o 
  11  57   1     1183.53     1119.20   1007.49 o 
   1  59   1      787.06     1113.54    736.51 o 
   3  59   1     8151.61     9262.88   1087.39 o 
   5  59   1     5454.49     5639.64   1028.89 o 
   7  59   1     4747.53     5253.69   1087.07 o 
   9  59   1       50.23     -269.84    898.30 o 
  11  59   1      190.20     1809.84   1226.84 o 
   1  61   1     1322.63      193.24    842.89 o 
   3  61   1     3247.83     4741.67    966.50 o 
   5  61   1     6990.87     9646.57   1227.03 o 
   7  61   1     1236.46     1912.57    923.18 o 
   9  61   1      175.46     -195.14    930.78 o 
   1  63   1      634.55     -557.27    813.93 o 
   3  63   1     1769.62     2002.27    899.36 o 
   5  63   1      218.39        9.86    870.14 o 
   7  63   1     2252.25     3295.80    989.45 o 
   1  65   1        1.17     -810.70    810.70 o 
   3  65   1      184.40     -397.27    859.18 o 
   5  65   1     1429.43     1390.40    963.33 o 
   1  67   1      477.26     -784.84   1004.97 o 
   2   0   2    74722.14    94985.27   3245.37 o 
   6   0   2    28018.45    29798.25   1246.43 o 
  10   0   2    52964.18    50164.25   2004.11 o 
  14   0   2    48854.21    53338.50   2246.55 o 
  18   0   2    11994.03    11600.91   1225.09 o 
  22   0   2     4700.42     2809.06   1758.09 o 
   0   2   2     2806.05     2985.29    330.45 o 
   2   2   2  1473418.63  1687608.88  39927.11 o 
   4   2   2     1286.06     2077.30    359.06 o 
   6   2   2     2887.15     3880.54    418.92 o 
   8   2   2     3229.25     4375.43    463.21 o 
  10   2   2    16098.55    18392.91    777.08 o 
  12   2   2      272.43     -534.00    534.00 o 
  14   2   2    51562.88    56887.72   1709.96 o 
  16   2   2        2.76     -678.17    678.17 o 
  18   2   2     9366.55     9827.27    961.65 o 
  20   2   2      180.53      302.59   1035.80 o 
  22   2   2     5497.89     4688.98   1357.95 o 
   2   4   2    82754.81    84117.80   2091.39 o 
   4   4   2     5738.10     6108.67    384.01 o 
   6   4   2    19110.03    20312.01    674.29 o 
   8   4   2      172.80      257.79    393.39 o 
  10   4   2   173659.88   170630.83   4292.68 o 
  12   4   2      701.18      284.00    556.37 o 
  14   4   2    38927.93    39820.43   1380.25 o 
  16   4   2      544.39      636.50    719.67 o 
  18   4   2    12865.30    13589.50   1042.46 o 
  20   4   2      106.43     -363.97    885.69 o 
  22   4   2     4237.04     5958.68   1403.20 o 
   0   6   2     9803.83    10556.50    584.75 o 
   2   6   2   294679.94   298208.78   8326.77 o 
   4   6   2      334.31     1288.42    302.04 o 
   6   6   2    36243.16    35915.65   1024.68 o 
   8   6   2      302.60      541.60    407.42 o 
  10   6   2    21460.38    24534.55   1002.06 o 
  12   6   2      292.96       94.32    548.64 o 
  14   6   2    12936.51    13511.60    838.82 o 
  16   6   2      218.27     -383.04    718.25 o 
  18   6   2     7216.29     6845.66   1057.33 o 
  20   6   2      967.55      311.87    919.40 o 
  22   6   2     7701.72    11792.91   1511.49 o 
   2   8   2     6247.64     5650.63    476.14 o 
   4   8   2     1897.18     2581.36    436.99 o 
   6   8   2    34260.07    33953.55   1005.29 o 
   8   8   2     4313.26     5668.73    481.63 o 
  10   8   2   141401.38   142886.80   3642.96 o 
  12   8   2     2034.43     2376.10    596.93 o 
  14   8   2    32605.13    32191.87   1184.04 o 
  16   8   2     2355.93     4435.55    928.36 o 
  18   8   2     2109.31     2777.60    933.24 o 
  20   8   2        9.91     -672.99    898.30 o 
  22   8   2     1569.33     1776.26   1293.49 o 
   0  10   2    13527.43    12861.23    714.37 o 
   2  10   2   980752.56  1003566.06  24223.91 o 
   4  10   2     1495.99     3108.51    467.18 o 
   6  10   2    53442.04    51984.11   1428.74 o 
   8  10   2     1319.89     1734.08    424.61 o 
  10  10   2    19750.52    20891.91    804.88 o 
  12  10   2     1272.50     1299.41    587.40 o 
  14  10   2      626.18      838.62    691.23 o 
  16  10   2      743.66      505.52    843.60 o 
  18  10   2     2877.91     2755.24    934.82 o 
  20  10   2     3377.73     4329.21   1025.65 o 
  22  10   2     2044.37     3037.23   1298.18 o 
   2  12   2    83452.52    77633.52   1975.02 o 
   4  12   2     1312.95     1509.58    438.51 o 
   6  12   2    96738.94    98676.72   2472.82 o 
   8  12   2     4248.03     4692.86    474.52 o 
  10  12   2    22443.08    25209.48    878.90 o 
  12  12   2    11757.63    10582.69    674.29 o 
  14  12   2    17369.48    18045.75    884.72 o 
  16  12   2     2972.17     2769.78    888.02 o 
  18  12   2     7820.17    10388.09   1042.79 o 
  20  12   2       22.16      252.42    882.65 o 
  22  12   2       53.75     1618.35    989.03 o 
   0  14   2    17096.03    16850.06    836.88 o 
   2  14   2   415329.44   388439.13   9538.93 o 
   4  14   2     6211.08     6627.80    499.09 o 
   6  14   2   145941.64   130176.84   3358.51 o 
   8  14   2     2812.77     3283.51    470.32 o 
  10  14   2    55425.08    54615.32   1558.04 o 
  12  14   2     4656.86     5499.35    657.80 o 
  14  14   2     4014.18     5630.26    915.43 o 
  16  14   2     1976.37     1699.23    844.31 o 
  18  14   2     5973.98     6835.32   1051.51 o 
  20  14   2       41.87     -617.07   1118.42 o 
  22  14   2     1690.46     1765.20   1043.79 o 
   2  16   2    22399.16    21716.50    775.79 o 
   4  16   2    14944.41    14900.58    674.29 o 
   6  16   2    33554.88    33122.82   1176.61 o 
   8  16   2    11934.98    11227.88    555.33 o 
  10  16   2    25383.17    24229.73    892.48 o 
  12  16   2        8.29       38.50    669.96 o 
  14  16   2      498.95     -759.30    759.30 o 
  16  16   2       88.43     -243.86    780.83 o 
  18  16   2     7557.21     8921.86   1082.22 o 
  20  16   2      821.08      756.88    935.18 o 
  22  16   2      305.25      -54.47   1292.46 o 
   0  18   2    10275.02    10162.15    696.91 o 
   2  18   2   204031.05   190494.20   5391.71 o 
   4  18   2    24117.81    21818.33    880.52 o 
   6  18   2   253867.80   246551.19   5992.94 o 
   8  18   2    15792.21    14922.88    650.37 o 
  10  18   2   107089.62   103861.55   2770.20 o 
  12  18   2     3292.33     5587.92    801.97 o 
  14  18   2    20087.81    18813.45   1106.14 o 
  16  18   2     1801.35     2847.88    867.81 o 
  18  18   2     7544.66     9878.01   1150.10 o 
  20  18   2     1001.51     1186.60    949.50 o 
   2  20   2   142718.72   137947.64   4008.23 o 
   4  20   2    32735.82    31361.79   1121.66 o 
   6  20   2   257476.72   245225.84   6034.97 o 
   8  20   2    13856.55    12546.72    595.74 o 
  10  20   2   137654.45   133619.39   3452.25 o 
  12  20   2     1517.69     1907.04    720.80 o 
  14  20   2    13926.18    12169.81    965.21 o 
  16  20   2     1492.23      658.22    814.80 o 
  18  20   2    21386.00    19948.04   1246.11 o 
  20  20   2     1963.75     1996.00    976.91 o 
   0  22   2    12414.33    13458.59    811.67 o 
   2  22   2    44741.72    44504.24   1296.21 o 
   4  22   2     1118.77      894.67    405.41 o 
   6  22   2    34686.85    29165.66   1132.65 o 
   8  22   2    10211.83     8615.42    514.60 o 
  10  22   2     3125.65     3812.34    698.53 o 
  12  22   2      151.27     -242.34    803.49 o 
  14  22   2    35307.43    31450.68   1430.03 o 
  16  22   2     4574.55     5225.56    929.33 o 
  18  22   2    10878.91    12643.04   1100.00 o 
  20  22   2      592.74      229.41    970.28 o 
   2  24   2    44318.86    42112.23   1270.35 o 
   4  24   2    24004.62    24268.20    829.44 o 
   6  24   2    68584.81    60960.59   1984.72 o 
   8  24   2    11789.07    11121.86    580.55 o 
  10  24   2    56492.98    49659.98   1842.49 o 
  12  24   2     7355.85     9141.34   1003.67 o 
  14  24   2    44468.13    43776.94   1729.36 o 
  16  24   2     7204.04     8907.64   1041.17 o 
  18  24   2    24706.66    22533.35   1330.15 o 
  20  24   2     2049.24      528.41    939.61 o 
   0  26   2      520.75      664.33    592.89 o 
   2  26   2     4176.63     3920.63    485.51 o 
   4  26   2     3971.85     3541.46    486.48 o 
   6  26   2    62800.26    58558.89   1900.68 o 
   8  26   2     4452.38     3399.23    502.00 o 
  10  26   2     8206.47     9006.55    838.82 o 
  12  26   2     2666.36     2862.65    788.23 o 
  14  26   2    14985.29    12942.69    990.10 o 
  16  26   2     2654.22     2145.95    860.12 o 
  18  26   2     1600.19     1797.95    956.38 o 
  20  26   2      865.24     1330.67    969.21 o 
   2  28   2    31958.73    30451.85   1000.12 o 
   4  28   2    12378.15    11234.02    587.98 o 
   6  28   2    85655.24    84214.77   2686.16 o 
   8  28   2    10887.12    11925.77    770.61 o 
  10  28   2    13651.88    12145.90    874.05 o 
  12  28   2    13190.42    14054.97    955.51 o 
  14  28   2     1541.85      758.07    774.49 o 
  16  28   2      305.59     -546.61    748.96 o 
  18  28   2    20881.95    17988.53   1272.61 o 
  20  28   2     1725.15     1458.12    971.15 o 
   0  30   2    41422.97    41388.17   1771.38 o 
   2  30   2   136401.75   137436.89   3552.45 o 
   4  30   2    30563.79    31818.85   1211.52 o 
   6  30   2    79362.45    78515.98   2537.47 o 
   8  30   2    17640.35    15965.99    902.82 o 
  10  30   2    43534.15    38456.35   1554.80 o 
  12  30   2     2416.20     2132.64    801.61 o 
  14  30   2    21026.61    20046.30   1142.67 o 
  16  30   2     1816.38     2676.78    912.23 o 
  18  30   2     3869.08     3503.32    985.25 o 
  20  30   2     2022.82     2805.21   1017.18 o 
   2  32   2    27978.55    28907.71    986.22 o 
   4  32   2    11518.34    10761.12    640.67 o 
   6  32   2    26831.63    26432.96   1133.62 o 
   8  32   2      271.96     -332.62    634.53 o 
  10  32   2      260.45      692.52    706.22 o 
  12  32   2      247.57      188.48    768.16 o 
  14  32   2     1082.26     1347.83    820.17 o 
  16  32   2      891.33      951.66    851.52 o 
  18  32   2     5135.85     4672.49   1013.69 o 
   0  34   2    15400.85    15850.27   1056.36 o 
   2  34   2    14009.55    14822.36    715.66 o 
   4  34   2     6439.90     7589.45    681.08 o 
   6  34   2    27986.59    26627.88   1149.78 o 
   8  34   2     8950.17    10188.33    902.17 o 
  10  34   2    31894.51    29873.25   1334.35 o 
  12  34   2     4747.41     3834.00    853.36 o 
  14  34   2     1145.77      597.42    819.75 o 
  16  34   2       26.07     -801.00    801.00 o 
  18  34   2      384.24     -536.26    841.40 o 
   2  36   2      397.29      224.40    609.09 o 
   4  36   2     5262.88     6304.88    689.80 o 
   6  36   2     3746.89     4247.75    718.89 o 
   8  36   2     7590.42     8542.37    860.48 o 
  10  36   2    21373.58    20715.74   1124.57 o 
  12  36   2     6344.42     6541.81    925.77 o 
  14  36   2     5520.94     3842.40    896.03 o 
  16  36   2     1000.77      288.92    866.91 o 
  18  36   2      456.34      997.14    907.77 o 
   0  38   2    15445.05    14530.79   1094.18 o 
   2  38   2    11441.22    10451.13    679.46 o 
   4  38   2     4555.39     6031.73    707.90 o 
   6  38   2     3278.58     3540.17    980.72 o 
   8  38   2     3710.74     3820.42    818.13 o 
  10  38   2      504.10     -239.17    735.70 o 
  12  38   2     3070.06     4569.05    841.73 o 
  14  38   2     1436.97      553.91    848.55 o 
  16  38   2        0.72      149.24    896.06 o 
  18  38   2     2520.93       54.82    920.18 o 
   2  40   2     1340.85     1682.32    610.35 o 
   4  40   2     5230.46     5393.97    719.86 o 
   6  40   2     5947.37     8812.93    970.06 o 
   8  40   2     3700.80     3285.78    786.13 o 
  10  40   2    11342.02    11720.18    931.59 o 
  12  40   2     5330.97     7403.26    964.56 o 
  14  40   2     2855.43     2727.50    888.50 o 
  16  40   2      595.27      499.32   1039.23 o 
  18  40   2     1516.32     2087.25   1244.49 o 
   0  42   2    35926.03    37344.38   1781.07 o 
   2  42   2    43506.97    42997.93   1444.90 o 
   4  42   2     4765.59     5980.66    761.89 o 
   6  42   2      111.95     1146.48    769.19 o 
   8  42   2     2187.39     3620.33    812.31 o 
  10  42   2     3368.73     1647.15    792.30 o 
  12  42   2     3291.89     3573.14    901.20 o 
  14  42   2     4801.80     4661.83    922.22 o 
  16  42   2     1436.01     1236.38    896.97 o 
   2  44   2      855.16      884.72    624.09 o 
   4  44   2      576.97      137.67    628.22 o 
   6  44   2     3014.66     2697.12    720.54 o 
   8  44   2     1749.12     2892.97   1050.03 o 
  10  44   2     6901.89     6842.11    953.25 o 
  12  44   2     3742.61     3621.63    915.43 o 
  14  44   2     3104.80     1378.67    866.13 o 
  16  44   2      676.40      534.23    850.39 o 
   0  46   2    54130.86    53173.64   2414.63 o 
   2  46   2    35163.31    36406.98   1312.37 o 
   4  46   2    14607.75    15996.05    941.61 o 
   6  46   2     2576.34     1766.56    687.96 o 
   8  46   2      257.00      539.36    967.40 o 
  10  46   2     4484.06     5560.12    920.92 o 
  12  46   2     3641.68     2278.97    906.15 o 
  14  46   2     5262.74     5396.88   1033.41 o 
  16  46   2     3524.44     3080.13   1011.59 o 
   2  48   2     2655.75     3715.04    730.85 o 
   4  48   2     3692.61     4150.45    768.03 o 
   6  48   2      620.10      501.58    764.54 o 
   8  48   2     4486.31     5661.94    935.15 o 
  10  48   2     9828.64    11827.18    988.48 o 
  12  48   2     7529.06    11073.69   1080.28 o 
  14  48   2     2910.23     3339.11    958.74 o 
   0  50   2    34957.09    34632.37   1832.79 o 
   2  50   2    25609.10    25709.54   1080.28 o 
   4  50   2     5687.90     5461.53    789.04 o 
   6  50   2      919.34      287.23    666.30 o 
   8  50   2     1209.06     1290.65    841.63 o 
  10  50   2      449.53      720.19   1117.16 o 
  12  50   2       85.82        0.29    920.28 o 
  14  50   2      709.96       83.88    872.27 o 
   2  52   2     2613.60     3292.89    718.89 o 
   4  52   2     2147.75     2216.13    702.99 o 
   6  52   2     3418.03     3828.50    759.95 o 
   8  52   2     5609.78     7860.65   1046.66 o 
  10  52   2    11211.56    13266.26   1517.63 o 
  12  52   2     8917.30    11503.29   1129.74 o 
  14  52   2     5305.29     4699.65   1389.30 o 
   0  54   2     2228.36     5436.00   1101.62 o 
   2  54   2      832.13      903.27    706.16 o 
   4  54   2      529.19     -543.37    761.56 o 
   6  54   2     1389.83     2018.89    859.28 o 
   8  54   2     2275.49     2114.47    933.17 o 
  10  54   2     3084.56     2866.17    985.12 o 
  12  54   2      729.77     -136.41   1195.78 o 
   2  56   2      194.51      282.97    704.54 o 
   4  56   2     1375.81     1602.55    705.03 o 
   6  56   2      513.93     -272.20    818.87 o 
   8  56   2     4245.19     5202.29   1077.70 o 
  10  56   2     3623.20     6149.40   1121.33 o 
  12  56   2     3446.23     5876.90   1177.90 o 
   0  58   2    13706.44    17531.46   1369.26 o 
   2  58   2    19090.23    21427.20   1071.55 o 
   4  58   2     6502.77     7892.33    913.49 o 
   6  58   2     1650.81     2044.65    910.55 o 
   8  58   2     1331.94      448.63    894.74 o 
  10  58   2      152.63      975.23    961.39 o 
   2  60   2      336.08     -301.68    700.15 o 
   4  60   2      364.90     -431.21    804.88 o 
   6  60   2     1219.88     1527.62    894.64 o 
   8  60   2      266.54     -855.95    855.95 o 
   0  62   2     9397.63    12355.36   1227.03 o 
   2  62   2     4582.38     4596.21    856.60 o 
   4  62   2     7166.74     9830.50   1138.47 o 
   6  62   2     2826.68     2974.07    971.03 o 
   8  62   2     2923.33     2936.80   1033.77 o 
   2  64   2      168.57      332.88    862.51 o 
   4  64   2     1034.89     1763.30    955.32 o 
   6  64   2       63.28     1311.56   1010.17 o 
   0  66   2      787.91     2432.35   1176.25 o 
   2  66   2      603.99     -407.29    913.81 o 
   1   1   3     3567.18     4526.39    339.73 o 
   3   1   3     2091.07     2627.13    304.66 o 
   5   1   3     2424.80     3266.70    367.85 o 
   7   1   3    22371.95    24013.15    774.17 o 
   9   1   3     2790.67     3559.89    482.93 o 
  11   1   3     5701.98     8184.22    658.77 o 
  13   1   3     2767.71     5156.07    696.91 o 
  15   1   3     4139.33     6306.17    875.99 o 
  17   1   3     3024.89     2498.48    889.37 o 
  19   1   3      296.28     -662.65   1043.43 o 
  21   1   3      446.56     -694.65   1098.71 o 
   1   3   3     8267.41     7551.30    393.71 o 
   3   3   3       24.02     -259.66    259.66 o 
   5   3   3     4918.00     5333.53    370.44 o 
   7   3   3    40765.69    42089.61   1183.07 o 
   9   3   3     1821.40     2121.74    447.69 o 
  11   3   3     8956.72     9369.55    612.87 o 
  13   3   3     4419.68     5137.64    701.76 o 
  15   3   3     4933.67     7318.89    834.94 o 
  17   3   3     6639.41     5521.01    987.51 o 
  19   3   3     4437.76     3246.99   1213.13 o 
  21   3   3      916.49     -693.36   1135.23 o 
   1   5   3    49709.92    55950.31   2029.97 o 
   3   5   3     1066.20     1333.19    282.71 o 
   5   5   3    51413.28    51085.48   1360.86 o 
   7   5   3    70083.53    67561.23   1797.24 o 
   9   5   3     1284.35      773.65    426.39 o 
  11   5   3    14309.49    14774.52    695.30 o 
  13   5   3     3822.56     5068.14    707.90 o 
  15   5   3     2191.47     3123.09    753.29 o 
  17   5   3     3093.99     1689.11    910.16 o 
  19   5   3     1103.08     2132.76   1183.46 o 
  21   5   3     3743.01     3758.04   1258.39 o 
   1   7   3   268071.13   291669.56   8203.93 o 
   3   7   3      511.75       -8.73    318.56 o 
   5   7   3    31512.81    31816.59    955.19 o 
   7   7   3    13840.35    14379.51    561.80 o 
   9   7   3    18376.86    17058.56    684.63 o 
  11   7   3    17673.16    19140.90    781.60 o 
  13   7   3    16262.90    16130.20    808.43 o 
  15   7   3    11757.81    12896.47    977.49 o 
  17   7   3      330.07     -540.79   1004.00 o 
  19   7   3     7960.14     8995.56   1131.68 o 
  21   7   3     2486.08     1714.26   1252.70 o 
   1   9   3   332190.41   333982.22   9260.94 o 
   3   9   3     2449.09     3120.82    381.33 o 
   5   9   3    52132.66    52148.96   1377.02 o 
   7   9   3    77784.12    77966.46   2042.90 o 
   9   9   3     3840.44     2953.22    473.78 o 
  11   9   3    17979.27    18326.97    788.39 o 
  13   9   3    11688.60    13155.06    763.83 o 
  15   9   3     2013.99     1916.55    833.39 o 
  17   9   3      864.06     1923.43    861.74 o 
  19   9   3     2873.53     2784.59    970.28 o 
  21   9   3     5225.16     2613.65   1175.22 o 
   1  11   3   258668.89   248665.22   7088.74 o 
   3  11   3     3230.07     3913.52    388.22 o 
   5  11   3    23880.93    24622.47    916.07 o 
   7  11   3   105141.71   105665.25   2734.64 o 
   9  11   3    51190.27    51967.95   1464.30 o 
  11  11   3     1659.18     1466.72    531.90 o 
  13  11   3    36643.77    36413.44   1486.92 o 
  15  11   3     7071.35    10098.47   1040.20 o 
  17  11   3      954.04     1852.41    865.62 o 
  19  11   3     1705.39      409.42    889.12 o 
  21  11   3     6752.53     8400.47   1410.64 o 
   1  13   3    82086.44    83429.29   2062.30 o 
   3  13   3     3794.00     4051.54    414.40 o 
   5  13   3    15594.03    15396.12    685.92 o 
   7  13   3   115533.49   119891.22   3500.73 o 
   9  13   3     9016.06     8973.90    534.00 o 
  11  13   3    27897.59    27320.26    978.78 o 
  13  13   3    15091.39    14222.74    972.32 o 
  15  13   3     2450.35     2612.68    859.70 o 
  17  13   3     2602.99     2447.15    890.93 o 
  19  13   3      841.17      925.87    920.92 o 
  21  13   3     9707.02    10648.95   1271.64 o 
   1  15   3     7532.11     7369.32    431.85 o 
   3  15   3     2173.94     2602.11    384.60 o 
   5  15   3     2003.99     2328.33    460.85 o 
   7  15   3    31016.81    29212.21   1090.63 o 
   9  15   3    17930.80    16939.93    907.67 o 
  11  15   3     2707.66     3513.34    719.22 o 
  13  15   3    23273.81    23034.05   1154.30 o 
  15  15   3     5048.57     7201.88    982.02 o 
  17  15   3      985.29     1416.55    876.28 o 
  19  15   3     6178.93     8100.17   1114.55 o 
  21  15   3      350.72      295.74   1127.48 o 
   1  17   3     7145.87     8163.85    462.56 o 
   3  17   3     5276.81     5650.31    404.38 o 
   5  17   3    30494.90    29657.96   1082.87 o 
   7  17   3     1543.18      567.68    505.49 o 
   9  17   3     9998.03     7607.23    540.14 o 
  11  17   3     7455.61     8344.87    818.45 o 
  13  17   3    15605.90    15428.76    979.75 o 
  15  17   3     7249.72     7692.89    982.66 o 
  17  17   3     2279.77      333.65    847.06 o 
  19  17   3     5040.01     9074.11   1292.98 o 
  21  17   3     3304.64     3152.76   1083.55 o 
   1  19   3    47760.21    46078.44   1325.30 o 
   3  19   3     1215.70      869.49    347.20 o 
   5  19   3    15891.54    16109.84    735.38 o 
   7  19   3     6826.02     8025.18    617.40 o 
   9  19   3    25572.72    25024.58   1058.62 o 
  11  19   3     2077.44     1255.19    687.67 o 
  13  19   3    26999.90    26952.09   1267.76 o 
  15  19   3     1909.36     2645.98    895.81 o 
  17  19   3     8532.21     8183.89   1089.66 o 
  19  19   3     4313.95     6687.92   1119.72 o 
  21  19   3     1276.09     4425.86   1432.29 o 
   1  21   3    13792.26    16267.58    644.55 o 
   3  21   3     9340.11     8730.18    599.94 o 
   5  21   3    12911.69    12807.90    680.43 o 
   7  21   3    10332.69    10396.17    668.47 o 
   9  21   3     1370.66     1757.15    591.80 o 
  11  21   3     2756.84     3252.16    743.14 o 
  13  21   3     1623.68      951.92    787.23 o 
  15  21   3      311.89      -95.36    780.08 o 
  17  21   3     1253.78      340.21    853.20 o 
  19  21   3      646.76      583.71    906.31 o 
  21  21   3     2996.10     3848.54   1092.56 o 
   1  23   3    22898.07    23839.57    838.50 o 
   3  23   3      965.68      608.38    495.53 o 
   5  23   3      857.98     1082.06    487.65 o 
   7  23   3    15963.54    15933.35    803.58 o 
   9  23   3     2418.44     1964.45    682.17 o 
  11  23   3     5308.20     7037.02    851.42 o 
  13  23   3      401.68     -328.74    750.90 o 
  15  23   3     2966.54     3115.56    871.69 o 
  17  23   3      166.98      629.71    846.90 o 
  19  23   3     1367.61     1808.39    926.93 o 
  21  23   3      584.30     -570.85   1537.67 o 
   1  25   3     6443.41     6726.06    499.74 o 
   3  25   3      661.79      310.90    500.48 o 
   5  25   3     5771.76     6250.89    620.95 o 
   7  25   3     3870.96     4522.18    661.68 o 
   9  25   3     3998.57     5123.42    726.65 o 
  11  25   3     3582.08     3198.95    803.94 o 
  13  25   3     2769.00     3244.40    853.36 o 
  15  25   3     1605.75     1827.78    845.48 o 
  17  25   3     1710.37     1840.13    880.39 o 
  19  25   3     1663.08     1535.93    948.88 o 
   1  27   3    30185.08    28742.54    968.12 o 
   3  27   3     6979.52     7473.73    614.81 o 
   5  27   3    13088.51    12992.47    736.03 o 
   7  27   3      526.80     1819.28    584.17 o 
   9  27   3    16310.42    17776.81    938.38 o 
  11  27   3      292.61     -339.41    667.50 o 
  13  27   3    19433.38    18543.87   1091.92 o 
  15  27   3      246.20     -548.87    762.21 o 
  17  27   3      255.48      964.43   1077.05 o 
  19  27   3     2216.08     1323.30    964.75 o 
   1  29   3    26428.79    25436.72    913.81 o 
   3  29   3     4533.45     4701.58    580.55 o 
   5  29   3     7163.35     7708.72    606.41 o 
   7  29   3    14020.72    14061.12    815.87 o 
   9  29   3     2475.03     2133.38    711.56 o 
  11  29   3    22442.63    21182.18   1107.11 o 
  13  29   3    15102.05    15049.92   1007.23 o 
  15  29   3     5192.33     4320.80    923.18 o 
  17  29   3      873.87     -465.15    857.57 o 
  19  29   3      842.70     1151.14    972.90 o 
   1  31   3    11416.60    11006.78    628.71 o 
   3  31   3    13277.68    13148.60    685.92 o 
   5  31   3     3677.79     3332.00    533.68 o 
   7  31   3    22125.69    22862.08   1048.93 o 
   9  31   3    12519.75    11819.74    854.98 o 
  11  31   3     1184.33      395.33    732.28 o 
  13  31   3     8456.13     9196.29    950.34 o 
  15  31   3     1056.73      295.54    778.37 o 
  17  31   3      624.51     -410.84    880.19 o 
  19  31   3     6176.31     6973.02   1118.75 o 
   1  33   3    17587.71    17093.14    770.29 o 
   3  33   3     5936.95     6422.21    664.91 o 
   5  33   3    10216.71     9707.34    760.27 o 
   7  33   3    12064.27    11782.57    815.22 o 
   9  33   3     1995.87     2270.79    720.64 o 
  11  33   3    17439.20    17433.20   1053.13 o 
  13  33   3    11216.35    10614.69   1004.97 o 
  15  33   3     5841.64     3121.63    903.47 o 
  17  33   3      248.01      498.38    887.18 o 
  19  33   3     1474.65     2338.48    967.21 o 
   1  35   3    36091.86    32109.45   1129.41 o 
   3  35   3     8891.21    10023.48    660.39 o 
   5  35   3     2895.49     3744.78    661.36 o 
   7  35   3     7060.18     7311.13    838.50 o 
   9  35   3    16757.90    16406.90   1044.72 o 
  11  35   3     2004.15     2160.05    786.68 o 
  13  35   3     4472.59     5719.80    925.77 o 
  15  35   3       75.64     -680.43    759.30 o 
  17  35   3     2041.56     1672.79    922.41 o 
   1  37   3    20340.77    19688.79    881.81 o 
   3  37   3    10464.39     9976.28    682.04 o 
   5  37   3     7274.91     9037.58    794.21 o 
   7  37   3     4959.70     6787.48    828.15 o 
   9  37   3     2305.33     1401.49    736.71 o 
  11  37   3     5338.07     6474.58   1133.94 o 
  13  37   3     5532.77     5572.73    930.62 o 
  15  37   3      941.47     1784.50    868.14 o 
  17  37   3     2282.26     1469.34   1205.34 o 
   1  39   3    21552.58    19469.63    888.27 o 
   3  39   3     8159.69     9844.72    728.92 o 
   5  39   3     1477.64     1769.18    639.67 o 
   7  39   3    13136.77    12392.21   1168.20 o 
   9  39   3    11403.91    11899.26    897.00 o 
  11  39   3     2676.80     2036.08    803.68 o 
  13  39   3     5821.04     5055.54    906.05 o 
  15  39   3     2226.29     2314.23    938.64 o 
  17  39   3      140.57     -640.67   1146.87 o 
   1  41   3     6414.67     7272.34    751.87 o 
   3  41   3    12675.36    11554.36    791.30 o 
   5  41   3    17005.12    15452.04    849.81 o 
   7  41   3     3428.26     6125.80   1144.93 o 
   9  41   3      399.50     -257.37    674.35 o 
  11  41   3     7755.89     9555.74    967.15 o 
  13  41   3     6051.94     6450.66   1011.75 o 
  15  41   3     1086.29     1965.07   1167.91 o 
  17  41   3     1522.53      352.63   1170.92 o 
   1  43   3     6887.98     7542.90    801.97 o 
   3  43   3     2250.42     3145.55    698.89 o 
   5  43   3     1500.45     1225.71    674.38 o 
   7  43   3     6950.84     7439.14    979.43 o 
   9  43   3     6079.95     8230.12    916.72 o 
  11  43   3      573.36      280.77    762.37 o 
  13  43   3     1588.19     1939.59   1162.51 o 
  15  43   3     2348.28     3855.66   1248.69 o 
   1  45   3      444.90      -65.72    637.44 o 
   3  45   3       32.98      147.40    617.82 o 
   5  45   3      111.95     -242.50    739.00 o 
   7  45   3     2962.89     2565.91    833.45 o 
   9  45   3     1323.95      419.22    953.12 o 
  11  45   3      860.45      189.78   1029.89 o 
  13  45   3       96.48     -289.04   1070.07 o 
  15  45   3       37.43     -108.19   1215.91 o 
   1  47   3     6649.62     7289.48    798.74 o 
   3  47   3     2674.16     2877.26    691.23 o 
   5  47   3     3316.91     4666.35    756.07 o 
   7  47   3      736.03      571.50    804.62 o 
   9  47   3      703.86      -48.10    998.86 o 
  11  47   3      642.71     1436.76   1083.35 o 
  13  47   3      832.01     2504.17   1910.57 o 
  15  47   3      594.98      718.70   1202.50 o 
   1  49   3      359.14      444.30    639.15 o 
   3  49   3      495.85     -140.93    609.77 o 
   5  49   3     3041.10     3860.50    756.07 o 
   7  49   3     1004.14     -529.47    745.08 o 
   9  49   3      898.26     1362.38    865.29 o 
  11  49   3      844.79     1259.10   1091.66 o 
  13  49   3     1141.13     1274.78   1213.26 o 
   1  51   3     3856.85     3638.44    739.91 o 
   3  51   3     1516.24     1580.34    822.85 o 
   5  51   3      794.41     1166.81    695.23 o 
   7  51   3      544.33      -51.56    993.07 o 
   9  51   3      547.00     -431.85    883.10 o 
  11  51   3      617.65     -546.93   1112.28 o 
  13  51   3      170.47    -1110.99   1110.99 o 
   1  53   3     3640.19     6250.57    828.47 o 
   3  53   3     1183.99       96.78    697.85 o 
   5  53   3     1930.23     1678.64    743.27 o 
   7  53   3     1865.63      918.79    878.00 o 
   9  53   3     3663.42     3867.61    994.62 o 
  11  53   3       44.19     1019.35    933.69 o 
  13  53   3     1219.07     -111.00   1099.71 o 
   1  55   3     1399.51     1419.66    744.85 o 
   3  55   3      760.04      158.10    729.72 o 
   5  55   3     2781.09      480.66    716.73 o 
   7  55   3      656.82      187.22    888.86 o 
   9  55   3      613.18     2198.03    954.28 o 
  11  55   3      457.65     -160.49   1149.65 o 
   1  57   3     2636.69     3034.36    785.16 o 
   3  57   3     4548.90     3646.52    807.46 o 
   5  57   3     2915.65     2580.36    774.88 o 
   7  57   3      839.74     1113.41    919.50 o 
   9  57   3     1272.90     2670.84    974.23 o 
  11  57   3     2129.14     3678.84   1115.19 o 
   1  59   3     3125.96     2293.51    803.33 o 
   3  59   3     4625.47     4267.47    852.72 o 
   5  59   3      142.49      674.32   1121.56 o 
   7  59   3      786.54     -710.49    876.31 o 
   9  59   3     4806.55     5751.16   1076.40 o 
   1  61   3       66.00     -719.86    719.86 o 
   3  61   3      565.08     1739.57    831.38 o 
   5  61   3     2030.21     2616.08    910.09 o 
   7  61   3      822.35     -833.32   1092.56 o 
   1  63   3      736.98      943.71    778.27 o 
   3  63   3      979.91     1058.11    795.63 o 
   5  63   3      101.99     -742.49    877.28 o 
   1  65   3      117.94     -100.11    850.36 o 
   3  65   3      666.91      131.95   1053.84 o 
   0   0   4     2812.95     4210.25    593.48 o 
   4   0   4    17346.59    17642.66    834.94 o 
   8   0   4    23019.86    23299.43   1160.45 o 
  12   0   4    90487.90    92945.59   3588.01 o 
  16   0   4   148378.72   146943.52   7751.39 o 
  20   0   4     1766.73     3000.45   1725.67 o 
   2   2   4     1118.08     1434.91    278.05 o 
   4   2   4    77455.87    75936.50   1923.30 o 
   6   2   4      204.86      440.52    331.26 o 
   8   2   4     8579.35     9600.35    518.81 o 
  10   2   4     1005.85      578.12    473.33 o 
  12   2   4    44493.09    43211.26   1373.79 o 
  14   2   4      341.20     1159.09    647.01 o 
  16   2   4    25523.76    27227.17   1735.82 o 
  18   2   4      694.82     1464.23   1066.51 o 
  20   2   4     4854.01     6695.68   1314.31 o 
   0   4   4   111959.40   116367.87   4024.39 o 
   2   4   4     3913.78     4364.44    365.27 o 
   4   4   4    52505.20    57666.74   1499.85 o 
   6   4   4     2464.49     2413.08    364.55 o 
   8   4   4    60223.97    59877.73   1619.45 o 
  10   4   4     1209.69      791.88    461.92 o 
  12   4   4    21959.72    25845.63    965.85 o 
  14   4   4     1712.03     2541.96    806.59 o 
  16   4   4    23034.16    24476.69   1287.48 o 
  18   4   4      757.34     1994.97   1076.82 o 
  20   4   4      991.48      755.58   1076.11 o 
   2   6   4     9404.15     8725.65    594.45 o 
   4   6   4    74530.88    79731.38   1997.65 o 
   6   6   4     8536.85     8491.62    440.26 o 
   8   6   4    38427.59    39309.71   1173.38 o 
  10   6   4      628.26      724.10    466.57 o 
  12   6   4    30597.74    31047.59   1079.31 o 
  14   6   4     2416.80     2907.45    809.69 o 
  16   6   4     1830.49     3469.70    889.57 o 
  18   6   4     1655.74     1007.68   1053.52 o 
  20   6   4     3199.89      434.57   1141.80 o 
   0   8   4   108262.38   117408.71   4173.08 o 
   2   8   4     1961.02     1740.02    510.40 o 
   4   8   4   122306.84   128062.81   3688.21 o 
   6   8   4     9779.78     9230.56    456.10 o 
   8   8   4    50185.82    52970.00   1461.06 o 
  10   8   4     1287.79     2372.97    501.32 o 
  12   8   4     4666.69     4169.52    779.02 o 
  14   8   4      557.72       47.81    971.22 o 
  16   8   4      662.81      106.19    827.99 o 
  18   8   4     1166.39      878.61   1091.76 o 
  20   8   4     5901.69     8076.90   1432.29 o 
   2  10   4     1492.32     1841.29    516.74 o 
   4  10   4    63190.16    66281.20   2007.35 o 
   6  10   4      805.38      895.39    327.19 o 
   8  10   4     4140.59     5257.24    451.90 o 
  10  10   4     2620.84     2300.30    502.74 o 
  12  10   4     9627.73     9588.39    806.49 o 
  14  10   4     1144.08     2796.97    822.95 o 
  16  10   4    15724.16    17901.58   1092.24 o 
  18  10   4      513.57      506.81    862.09 o 
  20  10   4     3165.04     1669.75   1162.42 o 
   0  12   4   329059.09   322620.19  11203.64 o 
   2  12   4      791.60     1042.82    521.17 o 
   4  12   4    36939.30    36410.21   1431.97 o 
   6  12   4     1926.57     2102.44    473.07 o 
   8  12   4      484.37      712.01    356.70 o 
  10  12   4        2.91     1098.51    614.10 o 
  12  12   4      120.35     -656.83    656.83 o 
  14  12   4     1607.80     1451.88    795.02 o 
  16  12   4     3218.94     3724.42    876.96 o 
  18  12   4      404.04      911.13    879.51 o 
  20  12   4     2186.13     3158.71   1214.46 o 
   2  14   4     1020.95      818.52    466.38 o 
   4  14   4    31026.22    28681.45   1032.44 o 
   6  14   4     4504.70     4778.19    550.16 o 
   8  14   4    46559.12    47568.59   1564.50 o 
  10  14   4     1301.24     1113.16    618.17 o 
  12  14   4    13548.05    14297.73    899.91 o 
  14  14   4      382.92      912.58    773.43 o 
  16  14   4    12125.94    15783.04   1102.91 o 
  18  14   4      650.52     -100.66   1135.43 o 
  20  14   4     3377.27     1781.01   1223.16 o 
   0  16   4   278128.91   265231.47   9205.99 o 
   2  16   4    13388.25    13938.93    684.31 o 
   4  16   4   173403.73   175970.83   5010.28 o 
   6  16   4     9375.70     7937.58    577.64 o 
   8  16   4    62531.80    65460.15   2046.14 o 
  10  16   4      320.57      657.35    608.47 o 
  12  16   4      753.40      457.58    713.50 o 
  14  16   4     6295.79     7080.01    952.92 o 
  16  16   4     5414.17     6228.27    965.53 o 
  18  16   4      920.24     1987.50    963.11 o 
  20  16   4     1198.64     3112.58   1014.50 o 
   2  18   4    14159.85    13995.17    611.58 o 
   4  18   4   178628.14   178081.61   5155.74 o 
   6  18   4    31317.93    30636.75   1157.54 o 
   8  18   4   121215.52   117693.16   3533.06 o 
  10  18   4     2236.04     2128.63    674.51 o 
  12  18   4    25199.87    24280.80   1159.15 o 
  14  18   4     1450.98     2678.01    803.33 o 
  16  18   4     5284.59     7204.79    986.86 o 
  18  18   4       41.67     -815.22    815.22 o 
  20  18   4     1037.27     1058.79    965.01 o 
   0  20   4    79434.65    76893.30   2996.47 o 
   2  20   4     8396.27     8811.96    529.15 o 
   4  20   4    57903.07    51085.49   1677.64 o 
   6  20   4     8760.26     8108.25    587.66 o 
   8  20   4    53794.29    48858.34   1722.89 o 
  10  20   4     1861.72     1023.68    648.59 o 
  12  20   4     4566.38     4880.02    827.50 o 
  14  20   4     4016.59     5129.56    879.55 o 
  16  20   4    24085.16    21610.80   1226.06 o 
  18  20   4     1132.98      -49.39    891.25 o 
  20  20   4     1577.44     2095.04   1017.70 o 
   2  22   4    16404.48    15805.02    677.84 o 
   4  22   4   211027.31   209125.98   5947.69 o 
   6  22   4    16064.70    18041.87    818.78 o 
   8  22   4   105149.73    99129.26   3038.49 o 
  10  22   4     1288.06     2046.01    690.90 o 
  12  22   4    43526.45    41446.35   1677.64 o 
  14  22   4     2315.10     2185.23    801.58 o 
  16  22   4     4374.35     4534.47    947.75 o 
  18  22   4      700.39       -7.56    879.16 o 
  20  22   4     1428.33     -579.58    923.18 o 
   0  24   4    27891.53    26640.80   1315.28 o 
   2  24   4     8656.87     7865.17    530.12 o 
   4  24   4    53684.45    48215.08   2010.58 o 
   6  24   4    10264.75     9514.04    651.34 o 
   8  24   4    12908.72    12655.33    790.01 o 
  10  24   4      737.67      790.82    658.03 o 
  12  24   4    82563.05    82385.20   2715.25 o 
  14  24   4     8256.24     9687.62   1029.53 o 
  16  24   4    46663.57    44501.01   1761.68 o 
  18  24   4     2187.93     1335.32    931.78 o 
  20  24   4      897.15     2763.15   1349.87 o 
   2  26   4     7779.14     7925.94    545.96 o 
   4  26   4    98381.59    91183.91   2799.29 o 
   6  26   4    17829.08    16686.51    851.10 o 
   8  26   4    40367.39    39464.86   1457.83 o 
  10  26   4    13923.50    14093.12    896.03 o 
  12  26   4    10876.77    10618.57    949.04 o 
  14  26   4     2648.52     1787.60    813.41 o 
  16  26   4     6309.65     7862.59   1052.16 o 
  18  26   4     1723.89      976.49   1184.88 o 
  20  26   4      753.37    -1878.05   1878.05 o 
   0  28   4    98858.59    89616.18   3568.61 o 
   2  28   4    17863.28    17604.20    761.89 o 
   4  28   4    91449.88    90446.91   2808.99 o 
   6  28   4    19325.97    18050.27    908.64 o 
   8  28   4    36987.32    33753.14   1351.16 o 
  10  28   4      644.51      995.82    739.45 o 
  12  28   4       30.62      435.89    748.96 o 
  14  28   4     1393.35     1813.40    771.42 o 
  16  28   4     2699.45     2658.97   1161.77 o 
  18  28   4      503.20     1466.91   1229.56 o 
   2  30   4     8063.65     8615.75    664.91 o 
   4  30   4    79551.30    74523.91   2136.64 o 
   6  30   4    11029.24    10696.15    715.66 o 
   8  30   4    10360.42    10825.12    782.90 o 
  10  30   4     4133.60     4226.74    814.58 o 
  12  30   4     3139.88     2540.60    805.69 o 
  14  30   4     1878.85     1278.88   1014.70 o 
  16  30   4     1726.18     2390.84   1174.57 o 
  18  30   4      526.90     -323.89   1152.69 o 
   0  32   4    88962.34    78758.41   3180.72 o 
   2  32   4    25201.18    24418.18    953.57 o 
   4  32   4    54061.73    52148.96   1587.13 o 
   6  32   4    12092.47    11222.39    736.35 o 
   8  32   4    20004.85    18109.42    989.45 o 
  10  32   4     8072.21     9086.07    936.11 o 
  12  32   4     1999.59     2396.18   1087.49 o 
  14  32   4      125.70      -30.19   1003.87 o 
  16  32   4    10082.28    10571.70   1419.36 o 
  18  32   4     2157.54     2338.54   1273.94 o 
   2  34   4      146.70     -527.86    527.86 o 
   4  34   4     3883.45     2172.78    617.36 o 
   6  34   4      641.88      538.27    851.81 o 
   8  34   4     5659.49     6759.03   1153.66 o 
  10  34   4      668.76     1081.93    970.25 o 
  12  34   4     3250.96     4364.12   1160.12 o 
  14  34   4      780.03    -1044.72   1044.72 o 
  16  34   4     4731.60     5550.75   1308.49 o 
  18  34   4      878.11      593.86   1233.05 o 
   0  36   4     5755.50     5245.60   1016.28 o 
   2  36   4    11541.87    12080.60    733.12 o 
   4  36   4     7330.36     6857.62    744.43 o 
   6  36   4     1621.69     -479.69    858.21 o 
   8  36   4     7705.71     9314.28   1219.60 o 
  10  36   4       76.70      593.57    959.74 o 
  12  36   4     1300.21      586.59   1035.03 o 
  14  36   4      260.47      619.56   1456.44 o 
  16  36   4     4759.77     2720.65   1285.09 o 
  18  36   4      168.38    -1233.18   1233.18 o 
   2  38   4     8189.27     9158.15    753.16 o 
   4  38   4    16245.26    16279.54    855.63 o 
   6  38   4     3531.07     3963.94    854.66 o 
   8  38   4     4163.74     5026.44   1116.48 o 
  10  38   4     2859.30     1865.83   1000.51 o 
  12  38   4     2569.94     3276.08   1103.88 o 
  14  38   4     3139.05     5765.70   1241.26 o 
  16  38   4     4052.81     3596.74   1292.98 o 
   0  40   4     3013.71     3801.03    982.34 o 
   2  40   4     2231.25     2375.52    680.75 o 
   4  40   4    19159.26    19554.33    950.66 o 
   6  40   4    10585.20     9834.70    895.06 o 
   8  40   4    13090.45     9909.05   1108.73 o 
  10  40   4     3349.36     2213.48   1024.62 o 
  12  40   4     8787.25     9187.24   1341.46 o 
  14  40   4     1827.30     2016.11   1202.34 o 
  16  40   4     4365.47     2521.40   1243.75 o 
   2  42   4      741.68      736.48    653.08 o 
   4  42   4     3352.28     3083.75    697.50 o 
   6  42   4      327.24     -620.31    682.69 o 
   8  42   4     3786.87     1975.67    941.45 o 
  10  42   4     2513.14     4479.19   1111.31 o 
  12  42   4     3982.35     7583.63   1317.54 o 
  14  42   4     3874.20     3149.85   1194.84 o 
  16  42   4     3271.27     3431.24   1307.85 o 
   0  44   4     1859.74      702.34    943.10 o 
   2  44   4      319.61     -362.68    618.04 o 
   4  44   4      254.31     -113.65    599.71 o 
   6  44   4     2083.82     2385.96    801.87 o 
   8  44   4     3541.10     4415.51   1068.00 o 
  10  44   4     1571.65     1314.02   1019.09 o 
  12  44   4     3683.56     3846.28   1231.56 o 
  14  44   4     6705.55     5945.75   1279.40 o 
  16  44   4     6103.83     9234.76   2079.11 o 
   2  46   4     4684.07     3879.25    722.13 o 
   4  46   4    12545.07    11410.51    773.85 o 
   6  46   4     8053.80     9012.69   1002.06 o 
   8  46   4     1062.16      690.68    768.12 o 
  10  46   4     1512.62    -1008.84   1008.84 o 
  12  46   4     6005.20     7038.96   1321.10 o 
  14  46   4      677.48     1064.22   1154.79 o 
   0  48   4      927.19     -255.30    865.78 o 
   2  48   4      609.17      853.20    660.00 o 
   4  48   4     1122.88      608.67    641.03 o 
   6  48   4      899.79     1484.69    812.47 o 
   8  48   4     1811.11     1212.94    841.05 o 
  10  48   4      526.09     -370.11   1046.02 o 
  12  48   4     5407.77     6645.90   1329.50 o 
  14  48   4     7302.97     7480.84   1461.06 o 
   2  50   4     3960.94     3640.70    747.66 o 
   4  50   4     7063.14     7275.25    963.91 o 
   6  50   4     6939.42     8072.05    992.04 o 
   8  50   4     1716.75      893.71    868.65 o 
  10  50   4      675.12      -74.80    851.07 o 
  12  50   4     3670.59     1842.78   1217.89 o 
   0  52   4    10426.81    10553.59   1330.15 o 
   2  52   4     5430.19     7107.81    857.24 o 
   4  52   4     4102.59     4725.18    827.50 o 
   6  52   4     4666.73     5037.76    964.24 o 
   8  52   4     4212.93     4059.62    973.61 o 
  10  52   4     2076.63     2325.39    955.77 o 
  12  52   4     1273.04     1248.08   1177.00 o 
   2  54   4      226.05     -576.99    686.89 o 
   4  54   4     1628.18     1812.66    744.75 o 
   6  54   4      419.63     -771.26    771.26 o 
   8  54   4      443.87      630.23   1040.72 o 
  10  54   4      189.27     -243.01   1087.26 o 
   0  56   4    11075.20    13118.21   1273.26 o 
   2  56   4     7141.99     7700.32    916.07 o 
   4  56   4     2449.84     1140.15    780.86 o 
   6  56   4     3198.15     1556.78    873.95 o 
   8  56   4      175.68     -304.72    852.94 o 
  10  56   4      958.52     2744.08   1027.69 o 
   2  58   4       91.79     -264.90    744.82 o 
   4  58   4      524.27     -135.67    761.18 o 
   6  58   4      444.04     -370.11    831.06 o 
   8  58   4      765.35     -284.42    883.94 o 
   0  60   4    11357.13    14029.44   1460.42 o 
   2  60   4     4862.34     5633.82    908.64 o 
   4  60   4     3343.29      439.13    771.75 o 
   6  60   4     1903.56     2332.11    948.49 o 
   2  62   4      606.28      219.42    755.52 o 
   4  62   4     2196.10     2054.70    849.91 o 
   0  64   4     2271.64     2664.95   1193.26 o 
   2  64   4     5403.45     7058.03   1331.12 o 
   1   1   5    12622.77    13719.45    645.84 o 
   3   1   5     3787.78     4763.32    356.21 o 
   5   1   5      319.06      -28.38    329.90 o 
   7   1   5     4203.21     5515.51    468.70 o 
   9   1   5     1591.53     2346.40    472.55 o 
  11   1   5     9692.58    10361.59    632.59 o 
  13   1   5      234.96     -847.55    847.55 o 
  15   1   5      892.87     2622.45   1019.45 o 
  17   1   5     2987.14     3122.08   1084.90 o 
  19   1   5      797.46     -221.23   1060.85 o 
  21   1   5      133.98     -221.16   1182.56 o 
   1   3   5    67403.64    70218.30   2476.05 o 
   3   3   5    19199.53    20813.68    755.42 o 
   5   3   5      615.02      694.68    340.86 o 
   7   3   5     5106.28     5423.07    453.19 o 
   9   3   5     5247.81     6676.93    526.89 o 
  11   3   5     1609.21     1015.18    535.03 o 
  13   3   5     2207.16     2320.38    773.30 o 
  15   3   5      637.93      822.46   1001.05 o 
  17   3   5      857.12      853.56   1001.64 o 
  19   3   5     4083.71     3957.48   1237.05 o 
  21   3   5     1234.52     2867.08   1247.37 o 
   1   5   5    35039.59    35272.39   1002.06 o 
   3   5   5    11850.86    12460.73    561.47 o 
   5   5   5     3397.81     3578.64    390.16 o 
   7   5   5     1171.28     2100.73    399.43 o 
   9   5   5    16605.06    16670.99    690.45 o 
  11   5   5     7489.76     8115.36    789.69 o 
  13   5   5     2802.03     3285.78    793.24 o 
  15   5   5      520.77      248.38    740.00 o 
  17   5   5     2885.22     4477.90   1119.72 o 
  19   5   5     6101.20     7731.03   1347.60 o 
  21   5   5     3020.49     1927.08   1248.69 o 
   1   7   5    47372.61    47791.64   1512.78 o 
   3   7   5    40687.32    41074.62   1351.16 o 
   5   7   5     1399.56     1737.57    355.96 o 
   7   7   5     8413.78     9245.75    492.62 o 
   9   7   5    24101.58    25490.70    878.90 o 
  11   7   5     6791.98     7200.26    809.40 o 
  13   7   5      155.09      404.80    741.78 o 
  15   7   5     8957.52     9558.00   1028.56 o 
  17   7   5     1246.45     -358.48    961.97 o 
  19   7   5    11288.83    13171.55   1361.83 o 
  21   7   5      429.21    -1143.96   1143.96 o 
   1   9   5    55882.13    57977.05   1871.58 o 
   3   9   5    84416.45    90585.91   3355.27 o 
   5   9   5      917.56     1629.44    395.23 o 
   7   9   5    22670.26    22144.48    750.57 o 
   9   9   5    12349.55    12095.79    593.15 o 
  11   9   5    31520.97    33177.77   1331.77 o 
  13   9   5     1655.86      635.53    752.25 o 
  15   9   5     4997.07     4903.29    885.37 o 
  17   9   5      755.01     2111.72   1075.79 o 
  19   9   5    16334.84    14184.92   1972.11 o 
  21   9   5     1412.82     1914.32   1186.01 o 
   1  11   5   146422.78   150011.09   4412.28 o 
   3  11   5    47294.98    49889.48   1965.32 o 
   5  11   5      440.53      402.50    379.39 o 
   7  11   5    11669.14    10356.74    512.02 o 
   9  11   5    30163.76    30685.23   1186.63 o 
  11  11   5    19429.52    18920.44    987.83 o 
  13  11   5     7600.48     8711.75    900.23 o 
  15  11   5      223.11      455.81    759.56 o 
  17  11   5      780.55     -482.28    821.36 o 
  19  11   5     6236.76     7003.73   1310.11 o 
  21  11   5     1356.57     1634.84   1728.90 o 
   1  13   5   105536.52   104158.94   2757.27 o 
   3  13   5    29920.48    29713.89   1298.79 o 
   5  13   5      259.22      669.57    369.63 o 
   7  13   5    18068.83    17249.60    795.50 o 
   9  13   5     2293.43     3196.63    627.06 o 
  11  13   5    22254.19    22741.84   1084.16 o 
  13  13   5     2784.21     3675.93    804.55 o 
  15  13   5      687.79      786.10    776.53 o 
  17  13   5      924.28     1830.08    874.83 o 
  19  13   5     2745.44     3273.82   1199.88 o 
   1  15   5    36003.66    35029.96   1069.94 o 
   3  15   5     5012.80     5751.80    733.12 o 
   5  15   5      746.62      437.83    367.33 o 
   7  15   5    22133.71    21844.51    928.03 o 
   9  15   5    26579.72    26661.17   1086.42 o 
  11  15   5    20355.38    18570.05   1003.35 o 
  13  15   5    10349.88    10215.80    872.76 o 
  15  15   5      793.38     -650.04    747.34 o 
  17  15   5     1084.01     2172.30    906.60 o 
  19  15   5     5574.91     1670.53   1664.03 o 
   1  17   5     1745.90     1680.61    456.03 o 
   3  17   5     8115.05     8642.58    743.46 o 
   5  17   5     1659.82     1276.75    397.88 o 
   7  17   5    25365.75    22777.39    982.34 o 
   9  17   5    11180.28    10198.03    744.11 o 
  11  17   5    28023.71    25541.78   1189.54 o 
  13  17   5    10076.53     9931.67    945.81 o 
  15  17   5      234.41      262.02    796.86 o 
  17  17   5     1141.95     -279.93   1080.51 o 
  19  17   5     3146.13     4999.94   1340.17 o 
   1  19   5     8992.89     9235.73    545.96 o 
   3  19   5    13908.66    14165.85    909.93 o 
   5  19   5     1021.51      970.02    401.92 o 
   7  19   5     4121.23     3523.68    562.12 o 
   9  19   5    21787.26    20698.93    987.51 o 
  11  19   5    12126.69    11094.38    838.82 o 
  13  19   5    14870.02    14091.50   1241.90 o 
  15  19   5       57.15     -438.00   1307.20 o 
  17  19   5      546.09      -64.88   1082.09 o 
  19  19   5     5825.54     5325.45   1389.63 o 
   1  21   5    10946.66    10340.58    583.46 o 
   3  21   5    14664.85    16854.27    990.42 o 
   5  21   5      288.83     -312.54    388.60 o 
   7  21   5     7472.07     7606.26    666.85 o 
   9  21   5     4242.81     6665.29    970.38 o 
  11  21   5     9871.58    11736.35   1266.47 o 
  13  21   5     1018.99      736.12    980.40 o 
  15  21   5      853.97      714.92   1091.30 o 
  17  21   5      775.73     1123.24   1176.74 o 
  19  21   5      906.95        0.00   1498.59 o 
   1  23   5     4097.39     5382.34    575.37 o 
   3  23   5     1289.11     2042.45    501.61 o 
   5  23   5     2640.05     3280.28    801.00 o 
   7  23   5     2605.24     2460.76    845.12 o 
   9  23   5     5048.99     5343.22   1032.44 o 
  11  23   5      466.91     1312.66    974.90 o 
  13  23   5     1987.41     2287.37   1005.45 o 
  15  23   5        3.61     -860.15   1056.68 o 
  17  23   5      566.49     1506.93   1164.13 o 
  19  23   5      313.57     -832.68   1226.06 o 
   1  25   5    11717.60    11633.23    649.40 o 
   3  25   5     6370.17     7246.81    601.23 o 
   5  25   5      229.28     -517.19    677.20 o 
   7  25   5      391.43      199.83    787.26 o 
   9  25   5     5518.56     7222.57   1099.68 o 
  11  25   5    14164.20    14190.41   1208.61 o 
  13  25   5     2104.65     2564.72   1074.40 o 
  15  25   5     1499.37     2177.31   1125.67 o 
  17  25   5     1812.64     2900.21   1247.33 o 
  19  25   5      397.04     1209.77   1296.14 o 
   1  27   5     3265.57     3196.27    563.35 o 
   3  27   5     4138.56     5459.27    619.01 o 
   5  27   5     3422.54     3690.80    864.35 o 
   7  27   5      298.87      368.92    861.90 o 
   9  27   5    15760.20    15441.04   1193.74 o 
  11  27   5     1050.61      283.42    956.90 o 
  13  27   5     6032.75     7541.28   1220.57 o 
  15  27   5      647.79    -1046.34   1046.34 o 
  17  27   5      382.17     -892.80   1087.72 o 
  19  27   5      378.73     1822.35   1367.61 o 
   1  29   5    16005.55    18431.38    821.04 o 
   3  29   5     8067.61     9071.84    711.78 o 
   5  29   5      306.22     1019.67    830.06 o 
   7  29   5     7065.58     5755.68   1089.01 o 
   9  29   5     1577.05      219.19    914.46 o 
  11  29   5    28778.13    25352.03   1580.34 o 
  13  29   5      400.64     -708.55    939.99 o 
  15  29   5     4944.59     4939.49   1230.27 o 
  17  29   5     2041.69      948.92   1234.86 o 
   1  31   5    24044.26    22177.13    920.60 o 
   3  31   5    11296.48     9539.58    683.98 o 
   5  31   5     2189.95     1421.66    843.83 o 
   7  31   5     6264.58     9228.62   1166.26 o 
   9  31   5    16998.93    17121.27   1275.20 o 
  11  31   5     7605.31     6669.82   1206.35 o 
  13  31   5     1301.79     2496.90   1079.38 o 
  15  31   5     3819.03     6247.34   2004.76 o 
  17  31   5      929.01      -29.16   1132.07 o 
   1  33   5    13942.86    13189.97    761.56 o 
   3  33   5     4944.20     4680.57    690.77 o 
   5  33   5      620.67     -211.18    670.38 o 
   7  33   5     9190.04     9334.64   1091.92 o 
   9  33   5      388.55     1579.14    932.85 o 
  11  33   5    13032.26    13606.64   1196.00 o 
  13  33   5     1213.48      239.69    984.70 o 
  15  33   5      806.60     -506.85   1057.33 o 
  17  33   5     2673.28     4470.46   1348.25 o 
   1  35   5    12402.74    11002.26    737.32 o 
   3  35   5     5293.40     4309.81    696.59 o 
   5  35   5      680.88     -662.65    662.65 o 
   7  35   5     1228.37     2300.40    955.44 o 
   9  35   5    15701.22    13722.68   1185.66 o 
  11  35   5     3384.11     4637.58   1125.21 o 
  13  35   5     2642.06     3969.76   1175.64 o 
  15  35   5      169.62      -25.57   1133.81 o 
  17  35   5     1596.44     3450.95   1295.24 o 
   1  37   5    13657.10    13215.83    802.61 o 
   3  37   5    16118.40    14812.66    830.74 o 
   5  37   5      893.29     -356.54    820.72 o 
   7  37   5     5604.81     7310.16   1170.79 o 
   9  37   5     2070.11     1450.43    919.69 o 
  11  37   5    10673.04    10328.94   1148.81 o 
  13  37   5      481.55     -480.02   1015.63 o 
  15  37   5      170.69     -436.38   1044.72 o 
  17  37   5     1620.70      149.57   1222.48 o 
   1  39   5    10266.21     9843.43    753.81 o 
   3  39   5      165.57     -105.89    621.63 o 
   5  39   5       25.02     -629.36   1203.44 o 
   7  39   5      835.03      950.11    962.27 o 
   9  39   5    14957.66    13826.44   1197.62 o 
  11  39   5     3877.73     4901.35   1176.29 o 
  13  39   5     2447.48     3937.11   1174.02 o 
  15  39   5      492.34     -394.36   1078.99 o 
   1  41   5     8164.71     9207.28    825.89 o 
   3  41   5     3642.65     2870.73    710.04 o 
   5  41   5      710.43        0.42    712.04 o 
   7  41   5     4137.23     5177.72    900.23 o 
   9  41   5      588.22     1231.14    951.50 o 
  11  41   5     4080.31     4523.15   1159.15 o 
  13  41   5      822.84    -1082.87   1082.87 o 
  15  41   5       30.36     -775.46   1139.76 o 
   1  43   5     5756.23     6236.67    785.16 o 
   3  43   5      478.11      -38.69    603.56 o 
   5  43   5       93.37     -586.36    672.02 o 
   7  43   5      619.46      722.22    938.41 o 
   9  43   5     4229.04     4702.88   1134.91 o 
  11  43   5     6320.64     7358.65   1291.68 o 
  13  43   5     1236.67     -186.61   1116.29 o 
  15  43   5      371.06     -554.36   1178.87 o 
   1  45   5     3163.85     4964.71    758.33 o 
   3  45   5     1940.01        9.66    646.00 o 
   5  45   5     1147.12      902.08    751.48 o 
   7  45   5      282.90      270.30    755.49 o 
   9  45   5     1062.62      493.08    974.90 o 
  11  45   5      229.86      341.80   1093.76 o 
  13  45   5       22.72     1330.34   1154.89 o 
   1  47   5       92.74     -298.45    635.14 o 
   3  47   5      943.71       69.01    639.54 o 
   5  47   5     1631.42     1558.81    794.60 o 
   7  47   5       53.80     -743.78    743.78 o 
   9  47   5      783.19      -70.14    959.42 o 
  11  47   5      546.16     -884.72    993.33 o 
  13  47   5      100.26      862.84   1670.53 o 
   1  49   5      226.76     -674.61    716.96 o 
   3  49   5      220.43     -316.84    654.05 o 
   5  49   5      486.68     -650.37    675.90 o 
   7  49   5      820.54       83.98    778.34 o 
   9  49   5     3912.72     3205.00    950.66 o 
  11  49   5      805.79      899.75   1062.63 o 
  13  49   5      961.20      731.28   1151.36 o 
   1  51   5     3768.54     5250.45    831.71 o 
   3  51   5     1107.45     1992.86    741.39 o 
   5  51   5       43.19      -99.85    711.46 o 
   7  51   5      278.55     1471.57    865.68 o 
   9  51   5      951.70     1404.50    923.90 o 
  11  51   5      118.21     -176.17    924.22 o 
   1  53   5     3615.32     4456.57    837.85 o 
   3  53   5     3812.96     2317.40    764.44 o 
   5  53   5      107.95     -148.21    711.91 o 
   7  53   5     1272.85     -149.79    855.92 o 
   9  53   5      356.01      997.89    864.90 o 
  11  53   5     2560.88     2946.60    976.55 o 
   1  55   5     5376.53     4600.41    838.17 o 
   3  55   5      886.30      700.66    736.48 o 
   5  55   5       10.86     -494.24    936.11 o 
   7  55   5      231.75      241.95    826.54 o 
   9  55   5     3138.19     2307.83    959.03 o 
   1  57   5     1049.78     1416.00    759.62 o 
   3  57   5      861.24      -28.35    725.04 o 
   5  57   5      203.70      346.65    867.72 o 
   7  57   5      920.14     2891.77    949.27 o 
   1  59   5     3499.47     3489.42    872.44 o 
   3  59   5      536.50      104.83    771.20 o 
   5  59   5       22.76      222.75    852.85 o 
   7  59   5       15.43     -186.29   1085.65 o 
   1  61   5      700.98      452.93    816.03 o 
   3  61   5      848.82      450.96    911.42 o 
   2   0   6    26523.79    26679.60   1557.07 o 
   6   0   6    59788.26    59593.27   2262.71 o 
  10   0   6    82945.57    83506.87   3093.45 o 
  14   0   6    49238.27    53794.27   3452.25 o 
  18   0   6    14577.08    13620.54   1933.32 o 
   0   2   6     6336.80     6309.40    458.68 o 
   2   2   6    51834.53    48971.48   1874.82 o 
   4   2   6     1916.35     2117.28    366.07 o 
   6   2   6    36951.61    41734.04   1208.93 o 
   8   2   6     1594.01     1684.39    458.07 o 
  10   2   6     2358.20     5007.05    588.95 o 
  12   2   6      423.79     -463.86   1144.93 o 
  14   2   6    79864.56    80219.48   3274.46 o 
  16   2   6      139.76      211.21    933.56 o 
  18   2   6    18400.09    19837.16   1496.62 o 
  20   2   6      191.94     -438.00   1624.95 o 
   2   4   6    50333.93    52236.25   1583.90 o 
   4   4   6     3140.91     3606.76    429.91 o 
   6   4   6   139850.14   148065.17   3588.01 o 
   8   4   6      484.92     1536.15    453.19 o 
  10   4   6    61418.52    65899.77   2068.76 o 
  12   4   6      486.51     1156.21    670.83 o 
  14   4   6    11684.71    14679.16   1220.89 o 
  16   4   6     1984.50     1432.42   1025.72 o 
  18   4   6     3114.94     8994.91   1836.03 o 
  20   4   6      849.91    -1070.58   1689.92 o 
   0   6   6     1621.39     1722.73    330.90 o 
   2   6   6   220264.88   236575.86   8203.93 o 
   4   6   6     1287.10     1476.26    397.62 o 
   6   6   6   126760.93   142133.64   3937.11 o 
   8   6   6     4194.88     5046.16    520.42 o 
  10   6   6    12239.43    11475.49    782.57 o 
  12   6   6      473.95      317.72    686.60 o 
  14   6   6     6093.98     6686.30   1100.97 o 
  16   6   6     1295.84     -999.15   1336.29 o 
  18   6   6     6817.95     6993.39   1913.93 o 
  20   6   6      304.98     -846.58   1670.53 o 
   2   8   6    21013.77    25900.58   1159.80 o 
   4   8   6     5754.96     5096.27    465.79 o 
   6   8   6    32223.76    35398.45   1257.42 o 
   8   8   6      169.41      193.72    516.41 o 
  10   8   6    12349.93    12458.79    813.28 o 
  12   8   6      170.28     -764.15    837.20 o 
  14   8   6     7615.68     8856.24   1040.85 o 
  16   8   6     1358.50      405.48   1466.17 o 
  18   8   6      667.16      703.90   1589.42 o 
  20   8   6      444.26    -1394.80   1706.08 o 
   0  10   6      881.27     1819.73    729.85 o 
   2  10   6    47969.02    46669.98   1528.94 o 
   4  10   6     2714.62     2941.59    667.85 o 
   6  10   6    59332.73    61351.72   2463.12 o 
   8  10   6     6545.07     6632.00    844.96 o 
  10  10   6    12480.30    12345.66    995.27 o 
  12  10   6      897.96     1232.79    928.91 o 
  14  10   6     1775.47     3249.90   1043.43 o 
  16  10   6     2658.37     2539.83   1453.18 o 
  18  10   6      302.17      107.06   1582.93 o 
  20  10   6      309.50     -301.65   1719.17 o 
   2  12   6     9866.29    11166.47    658.45 o 
   4  12   6     5064.98     5668.08    789.36 o 
   6  12   6     6624.47     7691.92    880.84 o 
   8  12   6       34.23      873.21    740.84 o 
  10  12   6     9206.99     9062.79    908.96 o 
  12  12   6      728.50      591.02    924.74 o 
  14  12   6    22664.48    19893.73   1376.05 o 
  16  12   6     3510.18     4100.03   1602.32 o 
  18  12   6     3322.70     3882.81   1651.13 o 
  20  12   6     1282.24       81.10   1638.07 o 
   0  14   6     8130.13     6617.78    709.20 o 
   2  14   6    96401.81    98311.45   2951.22 o 
   4  14   6     8551.25     7703.88    771.26 o 
   6  14   6    15368.14    15407.10   1015.96 o 
   8  14   6     8620.11     8499.06    936.11 o 
  10  14   6     2584.79     2885.70    891.99 o 
  12  14   6     2519.55     2204.43    991.55 o 
  14  14   6      523.96     -250.71    967.63 o 
  16  14   6      915.12     -333.91    994.62 o 
  18  14   6      335.92    -1310.43   1310.43 o 
   2  16   6    20473.75    20265.46    893.77 o 
   4  16   6     1989.58     1743.51    696.69 o 
   6  16   6    15465.82    16352.59   1056.04 o 
   8  16   6      339.68      -44.32    722.22 o 
  10  16   6     6576.02     7443.02   1071.55 o 
  12  16   6     1705.08     3967.17    996.56 o 
  14  16   6     4247.05     5672.93   1181.13 o 
  16  16   6      622.30     -724.71   1017.90 o 
  18  16   6     2603.79     5825.83   1722.57 o 
   0  18   6     1573.35     2293.68    682.72 o 
   2  18   6      401.03     1510.97    549.26 o 
   4  18   6     1319.36      754.77    697.04 o 
   6  18   6     4143.79     5282.78    886.01 o 
   8  18   6     8291.59     8136.70   1042.46 o 
  10  18   6     8629.63     8688.15   1110.02 o 
  12  18   6     4069.81     1773.74   1029.44 o 
  14  18   6    15149.21    14825.91   1269.06 o 
  16  18   6     2041.35     1998.78   1098.87 o 
  18  18   6     1572.59     -629.36   1501.79 o 
   2  20   6    48420.07    48438.12   1674.40 o 
   4  20   6    16032.64    16354.21   1069.61 o 
   6  20   6    71706.20    70926.21   2844.55 o 
   8  20   6     3915.10     4724.21    933.53 o 
  10  20   6     4265.69     5319.95   1021.77 o 
  12  20   6      766.68      216.48    947.65 o 
  14  20   6      879.78     1866.15   1009.30 o 
  16  20   6      457.14     2023.57   1184.95 o 
  18  20   6     1441.28     1214.10   1264.05 o 
   0  22   6     6187.93     6662.38    894.09 o 
   2  22   6    32280.31    33310.30   1137.82 o 
   4  22   6      339.83      126.61    743.95 o 
   6  22   6    22651.12    23182.74   1344.05 o 
   8  22   6     1277.32      516.93    808.21 o 
  10  22   6    21878.01    19752.15   1304.94 o 
  12  22   6     4602.87     3514.63   1089.01 o 
  14  22   6    31625.11    30484.50   1754.89 o 
  16  22   6     1779.44     1906.43   1139.60 o 
  18  22   6     2746.84     1831.95   1239.93 o 
   2  24   6    17935.75    17190.12    789.04 o 
   4  24   6    10509.58    10724.92    770.61 o 
   6  24   6    31734.19    32870.69   1625.92 o 
   8  24   6     1909.06     1629.60    842.63 o 
  10  24   6     6209.61     8159.00   1171.11 o 
  12  24   6      210.07       95.13    992.94 o 
  14  24   6      957.12     3517.86   1164.33 o 
  16  24   6      213.86      301.65   1466.17 o 
  18  24   6     2203.46     2998.06   1292.43 o 
   0  26   6     2922.20     2488.07    844.83 o 
   2  26   6    22268.44    21451.77    905.41 o 
   4  26   6      266.47       16.71    633.88 o 
   6  26   6     6177.41     7052.86   1049.25 o 
   8  26   6      308.24       73.57    819.00 o 
  10  26   6    10154.73    10968.64   1078.99 o 
  12  26   6     1486.25      364.49    961.46 o 
  14  26   6    23284.64    27834.54   1809.84 o 
  16  26   6     1947.35      245.83   1149.29 o 
  18  26   6     2761.54     1913.12   1284.83 o 
   2  28   6    26510.81    25698.22    999.79 o 
   4  28   6     8981.55     9735.46    933.53 o 
   6  28   6    19654.78    18037.34   1288.77 o 
   8  28   6     1447.64      633.43    882.97 o 
  10  28   6     7298.60     9844.07   1187.28 o 
  12  28   6     1616.41      559.34    984.15 o 
  14  28   6     4571.41     6029.47   1260.33 o 
  16  28   6      719.32     2776.12   1256.16 o 
  18  28   6     7063.42     6906.76   1450.40 o 
   0  30   6     1215.33      193.62    818.78 o 
   2  30   6     3374.18     5715.60    689.48 o 
   4  30   6     5400.10     5933.14    822.66 o 
   6  30   6     4665.00     4430.38   1034.06 o 
   8  30   6     3019.07     3860.18    969.09 o 
  10  30   6     9336.03     9731.91   1284.57 o 
  12  30   6     1080.13      230.60    968.86 o 
  14  30   6     4415.28     5310.58   1231.24 o 
  16  30   6      814.73    -1136.85   1136.85 o 
   2  32   6     8755.01    10329.91    800.03 o 
   4  32   6     4365.64     5825.83    838.17 o 
   6  32   6    20408.21    21775.66   1388.66 o 
   8  32   6     1190.82      344.74    866.42 o 
  10  32   6    11223.73    10490.89   1241.26 o 
  12  32   6     1005.96     -379.81   1007.23 o 
  14  32   6    10735.05    10617.27   1329.18 o 
  16  32   6      200.41    -1715.78   1715.78 o 
   0  34   6    24688.51    24210.33   1435.53 o 
   2  34   6    26163.51    23735.16   1013.69 o 
   4  34   6    11004.97    10345.10    961.65 o 
   6  34   6    36198.46    38278.56   1548.34 o 
   8  34   6     2133.01     1639.98    892.19 o 
  10  34   6      282.22      -31.23    901.40 o 
  12  34   6      350.20       67.69    983.99 o 
  14  34   6     8623.80     9501.11   1391.89 o 
  16  34   6      605.47      626.03   1738.63 o 
   2  36   6     5964.94     7844.49    801.65 o 
   4  36   6     7401.17     6128.71    911.87 o 
   6  36   6     7213.30     6780.37    939.99 o 
   8  36   6     3435.52     2866.72    988.97 o 
  10  36   6     2954.18     3967.50   1101.94 o 
  12  36   6     1517.39     1553.41   1040.26 o 
  14  36   6     5861.10     5378.78   1318.19 o 
  16  36   6      112.44     -977.17   1130.06 o 
   0  38   6    14090.77    13639.60   1167.56 o 
   2  38   6    22087.42    20746.77    978.78 o 
   4  38   6    17822.76    17012.98   1083.19 o 
   6  38   6    31810.68    30427.93   1395.77 o 
   8  38   6     5076.17     5238.17   1083.19 o 
  10  38   6     5121.90     6778.43   1215.07 o 
  12  38   6      147.90     2833.30   1105.53 o 
  14  38   6      294.67     1474.57   1129.80 o 
   2  40   6     3626.25     4078.69    737.00 o 
   4  40   6      400.50      249.42    638.54 o 
   6  40   6     7275.52     8850.10   1020.80 o 
   8  40   6     1436.35      979.49    950.14 o 
  10  40   6     2285.36     2748.51   1086.00 o 
  12  40   6     6305.74     4860.62   1248.05 o 
  14  40   6     4700.32     4910.08   1275.84 o 
   0  42   6    13331.33    12597.47   1152.37 o 
   2  42   6    26330.56    24534.87   1082.54 o 
   4  42   6    10324.51    10880.39    936.44 o 
   6  42   6    22457.08    21167.31   1211.20 o 
   8  42   6     4651.11     4543.52    917.37 o 
  10  42   6     1046.19     1971.11   1093.63 o 
  12  42   6     1053.54      973.42   1083.35 o 
  14  42   6     5526.08     2379.27   1236.25 o 
   2  44   6     5930.64     4895.53    775.79 o 
   4  44   6    13082.37    11270.87    797.44 o 
   6  44   6    20205.96    19550.12   1163.36 o 
   8  44   6     7873.34     7439.14   1022.42 o 
  10  44   6     9702.76     9329.79   1414.52 o 
  12  44   6     2755.17     3116.53   1154.37 o 
  14  44   6      838.56     2183.03   1677.02 o 
   0  46   6     8977.09     9406.72   1195.03 o 
   2  46   6     8829.93     8978.75    889.89 o 
   4  46   6     4463.01     5458.30    811.02 o 
   6  46   6     2899.32     4818.28    898.62 o 
   8  46   6       89.78     -814.90    942.26 o 
  10  46   6      185.87     -564.38    788.07 o 
  12  46   6     3678.52     5766.03   1320.45 o 
   2  48   6     3252.35     4497.94    791.95 o 
   4  48   6     7131.52     8048.13    930.94 o 
   6  48   6     5256.42     5516.48    954.22 o 
   8  48   6     5747.57     6010.08   1014.02 o 
  10  48   6     3078.58     3136.99    922.51 o 
  12  48   6     3516.30     3450.95   1293.95 o 
   0  50   6     4146.71     5406.26   1173.38 o 
   2  50   6     3322.15     3094.03    780.51 o 
   4  50   6     3220.41     3571.52    803.26 o 
   6  50   6     4297.14     5482.54    973.61 o 
   8  50   6     2409.96     1986.17    956.87 o 
  10  50   6      295.03      726.46    835.81 o 
   2  52   6     2046.64     1759.64    758.33 o 
   4  52   6     3235.93     4319.19    850.46 o 
   6  52   6     6603.95     8402.41   1004.32 o 
   8  52   6     2584.31     1473.25    946.01 o 
  10  52   6     3540.71     2910.30    995.11 o 
   0  54   6     7908.85     6136.14   1283.60 o 
   2  54   6     6727.76     7901.05    918.01 o 
   4  54   6     3819.20     1572.68    845.25 o 
   6  54   6     2044.52     2594.81    932.53 o 
   8  54   6     2918.99     1468.89    950.21 o 
   2  56   6     1435.54      570.46    781.05 o 
   4  56   6     2662.80     5514.87    920.28 o 
   6  56   6      821.36     -384.98    880.19 o 
   0  58   6      677.02     2474.95   1787.28 o 
   2  58   6     1670.80      833.87    814.41 o 
   4  58   6     1535.66     2089.87    843.89 o 
   1   1   7     1671.71     1741.83    304.33 o 
   3   1   7      102.07      947.36    443.62 o 
   5   1   7     1690.13     2690.59    547.96 o 
   7   1   7     2492.39      899.81    567.29 o 
   9   1   7     5747.31     7764.00    861.77 o 
   1   3   7     7127.74     7497.32    461.27 o 
   3   3   7     8170.81     9958.18    976.52 o 
   5   3   7     2251.77     3077.22    676.45 o 
   7   3   7     2471.86     2268.07    584.55 o 
   9   3   7     1272.69     2936.57    823.40 o 
  11   3   7     6142.05     8884.69   1359.24 o 
  13   3   7     5172.98     5682.95   1391.57 o 
   1   5   7    29400.04    29243.89   1245.46 o 
   3   5   7    18752.99    19879.51   1053.78 o 
   5   5   7     1888.14     3120.34    715.47 o 
   7   5   7     1879.18     2740.20    593.22 o 
   9   5   7     2275.22     2396.60    832.13 o 
  11   5   7     2030.65     4276.20    901.20 o 
  13   5   7     5183.89     5890.48   1423.89 o 
  15   5   7      395.12     1096.38   1307.23 o 
   1   7   7    13888.76    13839.05    812.96 o 
   3   7   7    27859.93    29038.31   1359.24 o 
   5   7   7     2349.92     3004.20    748.76 o 
   7   7   7     1176.27     -542.40    700.47 o 
   9   7   7    21741.58    22443.80   1249.98 o 
  11   7   7     4077.24     3656.21    907.67 o 
  13   7   7     1348.25    -1167.88   1167.88 o 
  15   7   7     1632.15     -155.71   1219.63 o 
   1   9   7    15046.63    15767.84    852.07 o 
   3   9   7    11873.78    13550.39    883.10 o 
   5   9   7    19588.33    22313.86   1197.30 o 
   7   9   7     1037.52     1775.39    774.27 o 
   9   9   7    34226.75    35602.10   1622.69 o 
  11   9   7     1763.47     1252.86    828.93 o 
  13   9   7      277.26    -1229.30   1229.30 o 
  15   9   7     1009.42      207.59   1268.31 o 
  17   9   7    10315.72    12504.70   2088.80 o 
   1  11   7     8894.28     8448.95    641.96 o 
   3  11   7    13844.12    12083.83    925.12 o 
   5  11   7    14914.57    15614.95   1021.45 o 
   7  11   7     2321.04     2139.36    794.76 o 
   9  11   7    32212.47    31416.42   1596.18 o 
  11  11   7     8124.02     9044.69   1018.22 o 
  13  11   7       47.52      -67.36    861.15 o 
  15  11   7     2598.38     4294.62   1566.76 o 
  17  11   7     9814.25    11138.99   1699.62 o 
  19  11   7      367.79      788.23   1660.80 o 
   1  13   7     9450.34     9808.84    663.94 o 
   3  13   7    22073.27    19961.29    919.31 o 
   5  13   7    33255.80    35660.28   1638.85 o 
   7  13   7      616.01      542.82    791.27 o 
   9  13   7    42371.31    43175.71   1907.14 o 
  11  13   7    14890.79    15261.32   1119.39 o 
  13  13   7      190.08     -189.23    899.88 o 
  15  13   7     3826.48     6055.98   1647.90 o 
  17  13   7     2270.31     1579.69   1514.82 o 
  19  13   7      636.82      924.48   1677.02 o 
   1  15   7     9297.64     8487.74    664.91 o 
   3  15   7     8252.44     7634.05    710.17 o 
   5  15   7     5082.81     7480.84    961.97 o 
   7  15   7      688.46       19.30    795.25 o 
   9  15   7    12181.31    13528.41   1076.73 o 
  11  15   7     7979.27     9694.74   1159.80 o 
  13  15   7     2105.34     1527.13    929.88 o 
  15  15   7     2035.78     4862.24   1615.25 o 
  17  15   7     3473.64     3869.88   1605.55 o 
   1  17   7      873.05     1559.81    571.66 o 
   3  17   7    29510.43    27973.22   1171.11 o 
   5  17   7    11193.37    12024.36   1076.08 o 
   7  17   7      630.21      381.07    801.26 o 
   9  17   7     1404.25      576.51    875.93 o 
  11  17   7    20582.96    19524.59   1281.02 o 
  13  17   7      389.60      306.14    947.53 o 
  15  17   7     1962.34     1769.79   1033.57 o 
  17  17   7     4666.51     5553.33   1829.56 o 
   1  19   7     5425.60     6156.18    729.56 o 
   3  19   7    20460.43    18638.90    944.20 o 
   5  19   7     2970.69     2177.60    852.33 o 
   7  19   7      997.71     -667.50    802.61 o 
   9  19   7     4777.64     2621.99    966.01 o 
  11  19   7     2432.14     1331.47    874.86 o 
  13  19   7     1873.88      634.95    971.45 o 
  15  19   7      827.26     -811.02   1394.80 o 
  17  19   7     2869.17     1041.23   1540.78 o 
   1  21   7     1224.04     1634.84    549.68 o 
   3  21   7     8289.44     8797.41    794.86 o 
   5  21   7     5941.68     7419.74   1056.04 o 
   7  21   7     1747.59     2140.07    882.52 o 
   9  21   7     2973.55     3361.09    997.53 o 
  11  21   7     2441.86     3182.56    949.76 o 
  13  21   7      953.40       77.19    894.97 o 
  15  21   7     1065.62      308.67   1069.78 o 
   1  23   7    11422.91    11890.86    688.51 o 
   3  23   7     9527.71    10150.19    780.31 o 
   5  23   7     3802.03     4221.24    973.93 o 
   7  23   7       92.05     -279.83    807.33 o 
   9  23   7     1082.66      901.75    878.48 o 
  11  23   7      508.13      654.47    903.69 o 
  13  23   7     4082.52     4930.44   1121.66 o 
  15  23   7      545.27      775.72   1074.98 o 
  17  23   7      671.74    -1680.22   1741.96 o 
   1  25   7     6398.22     8199.08    789.36 o 
   3  25   7      100.53      239.07    676.29 o 
   5  25   7      480.60     -301.49    810.47 o 
   7  25   7     1170.03     2271.76    924.90 o 
   9  25   7     1104.42     -435.09    890.21 o 
  11  25   7      155.98     -281.35    918.34 o 
  13  25   7      503.12     -710.17    933.21 o 
  15  25   7     1355.02      504.71   1095.51 o 
  17  25   7      461.35      499.64   1172.89 o 
   1  27   7     2901.22     2108.10    639.76 o 
   3  27   7     8651.31     8201.67    834.29 o 
   5  27   7     7180.69     6801.70    861.12 o 
   7  27   7     2981.85     2442.43   1003.03 o 
   9  27   7     3547.61     3599.97    992.04 o 
  11  27   7      243.96      260.47    938.28 o 
  13  27   7     1760.51      294.38   1002.35 o 
  15  27   7      156.21    -1031.79   1031.79 o 
  17  27   7      145.52      521.17   1222.51 o 
   1  29   7    12303.50    10821.89    733.44 o 
   3  29   7     7702.82     7491.50    898.94 o 
   5  29   7     4273.77     6579.31    874.38 o 
   7  29   7     4039.25     4321.45   1020.16 o 
   9  29   7     6100.37     5217.48   1066.06 o 
  11  29   7     3456.30     4478.55   1081.25 o 
  13  29   7        1.61     -694.33   1050.22 o 
  15  29   7      658.21     -424.74   1125.54 o 
   1  31   7    12565.93    11719.21    771.26 o 
   3  31   7     3432.92     7045.43    885.04 o 
   5  31   7     1047.73      547.70    713.01 o 
   7  31   7     3128.92     2304.31    960.52 o 
   9  31   7     8871.35    10205.14   1146.55 o 
  11  31   7     1201.13      933.79    975.49 o 
  13  31   7     2743.05     3751.57   1200.53 o 
  15  31   7      827.58      509.59   1097.61 o 
   1  33   7     2854.39     3075.02    678.20 o 
   3  33   7     5885.32     7711.96    875.99 o 
   5  33   7     4090.02     5168.03    850.46 o 
   7  33   7     1458.39      322.66    908.06 o 
   9  33   7     1274.98      995.43    954.22 o 
  11  33   7     8899.55     8567.91   1287.16 o 
  13  33   7      684.88     1012.47   1103.75 o 
  15  33   7     3398.38     1323.13   1176.71 o 
   1  35   7     5899.14     5820.66    765.12 o 
   3  35   7     8671.19     9340.14    949.37 o 
   5  35   7     1823.48     1546.50    746.95 o 
   7  35   7     2326.11     3082.46    831.45 o 
   9  35   7     8516.17    10447.57   1310.11 o 
  11  35   7      520.56     -739.26    916.72 o 
  13  35   7     1431.88    -1075.43   1075.43 o 
  15  35   7      130.45     -116.79   1103.23 o 
   1  37   7     2721.51     2488.49    698.43 o 
   3  37   7     3950.44     4869.67    732.47 o 
   5  37   7     5151.24     5526.50    864.35 o 
   7  37   7     1022.17      543.44    758.46 o 
   9  37   7     1286.74      869.33   1339.65 o 
  11  37   7     1799.69     1237.67   1036.87 o 
  13  37   7      969.26      311.96   1101.42 o 
   1  39   7     5722.69     6030.44    786.45 o 
   3  39   7     4682.25     3301.94    716.96 o 
   5  39   7     1011.33      603.11    774.20 o 
   7  39   7     1444.52     1346.57    816.39 o 
   9  39   7     3340.55     2952.74   1094.02 o 
  11  39   7       16.56      177.85   1068.81 o 
  13  39   7      533.90      659.97   1204.86 o 
   1  41   7     1355.87      714.01    660.71 o 
   3  41   7     1214.13      -75.12    633.40 o 
   5  41   7      535.77      527.05    766.31 o 
   7  41   7     2283.15     1033.31    781.41 o 
   9  41   7     1744.36     1244.94    844.48 o 
  11  41   7     4351.46     5159.95   1163.68 o 
  13  41   7     3384.44     3041.56   1335.48 o 
   1  43   7     2786.33     3082.94    727.91 o 
   3  43   7      650.61      253.04    663.72 o 
   5  43   7      577.75       73.41    756.10 o 
   7  43   7      305.74      971.90    815.42 o 
   9  43   7     1267.66     1911.24    894.51 o 
  11  43   7      596.47     2594.23   1127.93 o 
   1  45   7     1416.59     -667.82    667.82 o 
   3  45   7      334.72     1036.90    683.50 o 
   5  45   7      691.03     -161.75    753.48 o 
   7  45   7       54.86     -302.10    829.93 o 
   9  45   7      320.15     1273.03    833.16 o 
  11  45   7      520.69       98.46   1100.16 o 
   1  47   7      529.57     -659.42    659.42 o 
   3  47   7      810.25      477.11    720.32 o 
   5  47   7      459.28      363.26   1017.28 o 
   7  47   7     1505.03     1156.24    838.98 o 
   9  47   7      215.58       91.22    851.46 o 
  11  47   7      952.79     2913.79   1214.17 o 
   1  49   7     1189.72      134.83    732.86 o 
   3  49   7      369.07     -825.89    825.89 o 
   5  49   7      336.77      784.51    860.35 o 
   7  49   7      336.52      804.81    858.63 o 
   9  49   7      234.05     1205.64    889.47 o 
   1  51   7     2387.10     1426.67    749.02 o 
   3  51   7     2130.18     1655.72    768.84 o 
   5  51   7       19.53     -539.49   1084.48 o 
   7  51   7      618.64      -63.23    912.42 o 
   1  53   7     2710.18     2786.49    810.21 o 
   3  53   7      393.81      281.00    754.39 o 
   5  53   7     1473.93     2330.88    956.54 o 
   7  53   7     2157.23     4126.21   1190.51 o 
   1  55   7     1318.45     1102.33    802.68 o 
   3  55   7     1257.19      479.60    787.20 o 
   5  55   7       61.74     -964.56    964.56 o 
   1  57   7     1224.84      670.41    808.37 o 
   6   2   8      610.70     1748.36   1128.83 o 
   8   2   8    32370.21    33439.60   2227.15 o 
   2   4   8      511.00     1274.78    817.42 o 
   6   4   8     1382.61      -25.96   1190.44 o 
   8   4   8    23074.19    25700.16   1933.32 o 
   2   6   8      454.88      622.79    797.96 o 
   4   6   8    28073.72    30760.23   2163.47 o 
   6   6   8      155.14     2403.61   1213.17 o 
   8   6   8    11763.13    13250.74   1511.49 o 
   0   8   8    23890.64    25112.83   1686.69 o 
   2   8   8      963.52     1381.64    611.09 o 
   4   8   8    27620.55    32954.73   1528.94 o 
   6   8   8     7297.98     8900.85   1307.20 o 
   8   8   8    33036.99    34855.41   2356.45 o 
  10   8   8     5771.89     3785.51   1339.52 o 
   2  10   8     3097.04     2100.15    636.47 o 
   4  10   8     9395.49     8939.31    873.73 o 
   6  10   8     5852.30     6427.38    971.03 o 
   8  10   8    28205.05    28707.31   1508.90 o 
  10  10   8      263.14     -496.18   1193.74 o 
   0  12   8     4773.47     2624.16    956.90 o 
   2  12   8      803.72       92.22    569.20 o 
   4  12   8     4929.85     7286.24    961.00 o 
   6  12   8     1933.86     4271.67    915.10 o 
   8  12   8     1651.43     3982.04    941.29 o 
  10  12   8     1055.41     1068.81    844.05 o 
   2  14   8     1780.87     2065.98    615.36 o 
   4  14   8    10976.92    10717.48    940.96 o 
   6  14   8     1263.92     3171.51    869.27 o 
   8  14   8    50535.82    46754.02   2107.55 o 
  10  14   8     2257.24     3158.45    926.97 o 
  12  14   8    29655.46    30196.17   1624.30 o 
   0  16   8    12509.95    13484.13   1313.66 o 
   2  16   8     5380.88     5298.62    716.96 o 
   4  16   8     1879.93     2392.36    682.79 o 
   6  16   8     3780.64     4857.71    946.78 o 
   8  16   8     5865.29     7810.87   1072.20 o 
  10  16   8     3891.70     5313.16   1010.14 o 
  12  16   8      886.57     2466.80    923.12 o 
  14  16   8      100.12      720.12   1469.40 o 
   2  18   8      461.38      537.68    615.62 o 
   4  18   8     5116.14     5956.10    781.28 o 
   6  18   8      345.85     -754.45    806.17 o 
   8  18   8     5113.54     7335.38   1080.28 o 
  10  18   8      901.25     1467.62    903.66 o 
  12  18   8    15887.19    16704.28   1240.93 o 
  14  18   8      429.77     -755.74   1235.76 o 
  16  18   8     3282.61     5144.43   1719.34 o 
   0  20   8    52660.44    51806.32   3012.63 o 
   2  20   8     2666.38     3247.63    709.20 o 
   4  20   8    19646.38    19521.03   1031.79 o 
   6  20   8     4155.33     2717.19   1334.38 o 
   8  20   8    12538.79    10740.43   1054.42 o 
  10  20   8     4293.49     3066.55    966.79 o 
  12  20   8    15365.52    15851.57   1279.08 o 
  14  20   8      860.91     1704.76   1056.98 o 
  16  20   8     2138.95     1699.71   1449.94 o 
   2  22   8     1667.10     1830.85    695.49 o 
   4  22   8    23768.46    23137.16   1138.79 o 
   6  22   8     2045.05     2293.09    980.30 o 
   8  22   8     3193.01     2703.39    925.71 o 
  10  22   8      917.87      461.20    894.29 o 
  12  22   8    10509.47    11544.02   1254.83 o 
  14  22   8     2109.19     1102.55   1031.54 o 
  16  22   8       69.16     -849.81   1608.79 o 
   0  24   8   203716.52   198976.11   7079.04 o 
   2  24   8    25626.62    24432.08   1170.79 o 
   4  24   8    82120.75    80846.57   2673.23 o 
   6  24   8     8412.76     7040.58   1142.99 o 
   8  24   8    19705.78    20167.84   1373.46 o 
  10  24   8      380.46      -39.05    867.78 o 
  12  24   8     6354.76     9904.84   1221.54 o 
  14  24   8       26.19       99.82   1032.34 o 
  16  24   8     2591.92     2659.85   1732.14 o 
   2  26   8     5435.12     5589.54    830.74 o 
   4  26   8     2004.63     2347.08    759.75 o 
   6  26   8     6027.51     4898.44   1050.87 o 
   8  26   8     4289.73     5709.46   1067.03 o 
  10  26   8     1397.34     -593.80    920.60 o 
  12  26   8    10693.14     9848.28   1322.39 o 
  14  26   8      446.52     1313.08   1084.87 o 
  16  26   8     1441.49     3047.48   1331.44 o 
   0  28   8     7452.52     7621.45   1100.65 o 
   2  28   8     6127.38     6952.01    864.68 o 
   4  28   8     1350.96     1560.14    745.92 o 
   6  28   8      585.88     -563.09    679.14 o 
   8  28   8     1383.75     1579.14    951.37 o 
  10  28   8      682.32      -75.32    953.28 o 
  12  28   8     5322.56     6219.22   1220.25 o 
  14  28   8     1434.01      706.22   1056.62 o 
   2  30   8       53.31     -666.53    666.53 o 
   4  30   8    14160.21    14188.80    965.21 o 
   6  30   8     1406.76     2117.28    759.14 o 
   8  30   8     5566.39     5025.15   1090.30 o 
  10  30   8     2797.43     3543.08   1130.38 o 
  12  30   8    14941.33    15645.01   1324.33 o 
  14  30   8     1237.13     -805.52   1056.36 o 
   0  32   8    11033.08    13209.04   1109.37 o 
   2  32   8      966.10      545.67    689.80 o 
   4  32   8      524.53      557.98    735.15 o 
   6  32   8     1801.64     3332.97    797.77 o 
   8  32   8     4811.70     5454.42   1114.87 o 
  10  32   8      243.30      330.87   1365.61 o 
  12  32   8      811.53     -967.79    967.79 o 
  14  32   8     1303.27    -1024.68   1024.68 o 
   2  34   8      233.93     -662.97    662.97 o 
   4  34   8     2409.79     2258.76    807.21 o 
   6  34   8     2477.74     1600.15    801.74 o 
   8  34   8     7063.04     6182.69   1206.35 o 
  10  34   8     3755.28     1376.95   1041.30 o 
  12  34   8     4490.69     2528.84   1170.60 o 
  14  34   8      715.29     -801.00   1042.46 o 
   0  36   8    11957.73    10551.66   1101.29 o 
   2  36   8     4920.54     5246.90    902.50 o 
   4  36   8    10375.61    11130.58    989.45 o 
   6  36   8      874.81      707.16    807.72 o 
   8  36   8     4324.27     3887.98    946.78 o 
  10  36   8      789.30     -479.05   1003.03 o 
  12  36   8     3436.70     2644.49   1174.35 o 
   2  38   8      422.31     -194.92    627.61 o 
   4  38   8     4483.11     6474.90    974.58 o 
   6  38   8      329.64      269.26    792.98 o 
   8  38   8     1794.05     1366.35    813.80 o 
  10  38   8     3964.88     6461.65   1224.45 o 
  12  38   8     2408.31     1658.73   1140.47 o 
   0  40   8    11228.14     9825.97   1087.39 o 
   2  40   8     5105.98     6005.87    821.69 o 
   4  40   8     7159.77     8609.61   1054.10 o 
   6  40   8     1844.50     1037.77    816.35 o 
   8  40   8     7508.92     7016.66   1038.58 o 
  10  40   8     1302.64     2570.40   1163.74 o 
  12  40   8     1402.76     2860.94   1211.23 o 
   2  42   8     1806.70     2386.67    756.29 o 
   4  42   8     7529.78     9122.92   1049.25 o 
   6  42   8     3863.31     3127.61    927.13 o 
   8  42   8     3882.58     3363.35    920.28 o 
  10  42   8     2099.68     2816.04    925.00 o 
   0  44   8    10663.88    12468.17   1309.46 o 
   2  44   8     8590.77     8333.88    908.32 o 
   4  44   8     8843.54    11232.73   1089.98 o 
   6  44   8     2035.25     1172.99    869.91 o 
   8  44   8     3638.76     1802.02    897.65 o 
  10  44   8      207.55      938.22   1123.56 o 
   2  46   8      654.78     -117.50    785.68 o 
   4  46   8     2634.80     2097.60    904.31 o 
   6  46   8     1375.72      119.66    840.43 o 
   8  46   8     4699.45     2835.92    963.72 o 
   0  48   8     7352.81     9271.61   1361.18 o 
   2  48   8     5796.09     6696.97    896.68 o 
   4  48   8     2117.45     2319.83    945.78 o 
   6  48   8     3179.16     3033.19    974.48 o 
   8  48   8     1520.52      923.19    921.41 o 
   2  50   8      734.77     1712.48    937.92 o 
   4  50   8     2264.75     1922.17    922.22 o 
   6  50   8     1836.04     1880.05    926.45 o 
   0  52   8     3810.67     3256.68   1178.55 o 
   2  52   8     4127.35     4497.94    890.54 o 
   4  52   8     3940.30     4209.28   1015.63 o 
   7   5   9     8197.49     9462.00   1592.62 o 
   5   7   9      749.44      703.90   1242.36 o 
   7   7   9     4464.54     7917.86   1560.30 o 
   5   9   9     7299.74    11914.13   1816.63 o 
   7   9   9     7519.62    10820.92   1732.26 o 
   5  11   9     2941.71     3451.28   1388.33 o 
   7  11   9    19140.75    18310.81   1800.15 o 
   9  11   9     1905.61     1618.61   1401.30 o 
   3  13   9     4589.82     4343.11    917.69 o 
   5  13   9     9100.25     8414.37   1689.92 o 
   7  13   9    13368.55    11372.37   1563.53 o 
   9  13   9      184.41      463.86   1394.80 o 
   1  15   9     9212.26     7849.66    832.03 o 
   3  15   9    15931.20    16709.78   1154.95 o 
   5  15   9    21307.11    21906.25   1335.32 o 
   7  15   9    20487.16    16672.60   1813.40 o 
   9  15   9      193.87      908.25   1401.30 o 
   1  17   9     8392.67     7653.45    875.99 o 
   3  17   9     6169.68     8148.34    833.32 o 
   5  17   9     5046.77     8866.91   1103.56 o 
   7  17   9     4779.61     6072.14   1638.20 o 
   9  17   9     1008.74     -827.18   1443.61 o 
  11  17   9     1851.15     1320.19   1365.61 o 
   1  19   9     4751.62     6517.57    919.63 o 
   3  19   9     5358.65     3569.26    766.73 o 
   5  19   9     5026.44     6471.35    819.42 o 
   7  19   9     2434.68     -606.73   1356.01 o 
  11  19   9      647.21    -1385.10   1385.10 o 
   1  21   9    10311.56    10478.28    926.74 o 
   3  21   9      120.14     -345.55    661.68 o 
   5  21   9     3666.56     3350.75    734.09 o 
   7  21   9     2870.81     3061.83    963.43 o 
   9  21   9      506.39     -872.44   1417.43 o 
  11  21   9      815.20     4398.38   1615.25 o 
   1  23   9      529.00      361.10    665.85 o 
   3  23   9       82.66       72.67    714.34 o 
   5  23   9      292.65      562.02    722.48 o 
   7  23   9     2945.97     3175.55    981.53 o 
   9  23   9      683.78     2663.11   1281.27 o 
  11  23   9     1573.45     -613.19   1534.44 o 
  13  23   9     2188.05     3208.04   1667.26 o 
   1  25   9     2710.70     2117.44    704.96 o 
   3  25   9     5768.53     4572.61    802.29 o 
   5  25   9     1812.98     1125.86    764.67 o 
   7  25   9     8148.33     9241.22   1197.62 o 
   9  25   9      238.06     -383.37    946.14 o 
  11  25   9      452.69     2273.67   1113.28 o 
  13  25   9       27.41    -1401.26   1401.26 o 
   1  27   9     1137.87      138.22    665.33 o 
   3  27   9      320.53      278.38    689.35 o 
   5  27   9     1127.00     -682.04    682.04 o 
   7  27   9     1998.18     3445.13    818.13 o 
   9  27   9      916.99      679.85   1001.64 o 
  11  27   9     1301.31     1398.19   1116.10 o 
  13  27   9     4886.16     4855.45   1201.50 o 
   1  29   9     1451.15      832.06    729.27 o 
   3  29   9     1404.24     2040.61    737.74 o 
   5  29   9     8575.31     9850.22   1023.39 o 
   7  29   9      828.90     1635.13    796.02 o 
   9  29   9      533.62     1978.67   1547.27 o 
  11  29   9      666.29     -424.10   1034.38 o 
  13  29   9      150.92     -986.86   1112.93 o 
   1  31   9     2495.93     1679.25    754.74 o 
   3  31   9     3004.70     2916.89    803.00 o 
   5  31   9     3158.26     3080.68    839.11 o 
   7  31   9     6405.69     6377.60    961.97 o 
   9  31   9      290.48     1222.90   1378.57 o 
  11  31   9      321.15    -1026.95   1026.95 o 
  13  31   9      835.53    -1147.84   1147.84 o 
   1  33   9     2469.78     2057.32    784.42 o 
   3  33   9     2736.71     1434.72    761.76 o 
   5  33   9    11871.85    10207.08    985.25 o 
   7  33   9      506.89      -67.01    809.11 o 
   9  33   9      635.78     -334.23   1540.90 o 
  11  33   9       39.54     -489.71   1456.54 o 
   1  35   9     1158.07      363.75    746.76 o 
   3  35   9     7076.58     5352.92    905.08 o 
   5  35   9      498.15     1374.79   1086.36 o 
   7  35   9     3628.37     4096.47    950.98 o 
   9  35   9        9.43     -265.35    823.01 o 
  11  35   9     1020.44     1404.56   1129.54 o 
   1  37   9     3746.57     2531.32    829.80 o 
   3  37   9      221.96     -638.08    899.91 o 
   5  37   9     5668.26     4764.29    943.87 o 
   7  37   9     1606.87      461.46    877.19 o 
   9  37   9      404.18       74.64    888.18 o 
  11  37   9      214.13     -697.56   1082.54 o 
   1  39   9      472.31      646.55    715.24 o 
   3  39   9     1941.74      538.94    822.37 o 
   5  39   9      711.70      806.88    862.93 o 
   7  39   9     2108.80     2051.15    935.79 o 
   9  39   9      173.90      613.42    861.99 o 
   1  41   9      142.16      -85.01    691.29 o 
   3  41   9     1340.56      216.77    801.71 o 
   5  41   9     1619.87     2201.20    883.04 o 
   7  41   9      155.29    -1020.48   1020.48 o 
   9  41   9     1048.32      650.43    901.24 o 
   1  43   9       75.85     -702.73    708.87 o 
   3  43   9      656.47      173.00    808.34 o 
   5  43   9     1089.00      162.88    958.55 o 
   7  43   9      363.86       13.71    906.80 o 
   1  45   9      405.68      161.14    755.68 o 
   3  45   9      297.69     -777.08    981.69 o 
   5  45   9      447.05     -803.91    803.91 o 
   7  45   9      579.92     -558.57    891.83 o 
   1  47   9      820.00     -514.93    700.47 o 
   3  47   9      130.36      786.23    865.45 o 
   5  47   9      313.08      -86.50    878.09 o 
   1  49   9     1512.91      576.21    801.00 o 
   6  10  10    23771.97    20425.79   1965.65 o 
   6  12  10     7804.77    10830.94   1894.21 o 
   6  14  10     5831.29     7703.88   1761.36 o 
   8  14  10      124.14     -570.85   1430.35 o 
   4  16  10      751.99     2199.26   1449.94 o 
   6  16  10     7087.74     7580.72   1852.19 o 
   8  16  10     1012.15     1693.22   1592.66 o 
   4  18  10      545.31     2069.51   1537.54 o 
   6  18  10      683.78     1342.92   1475.90 o 
   8  18  10     3068.07     1991.64   1540.78 o 
   4  20  10     2305.73     2873.93   1605.65 o 
   6  20  10     7382.87     8738.90   1210.55 o 
   8  20  10     2408.90     1553.74   1641.34 o 
  10  20  10    24552.58    22099.55   2280.49 o 
   4  22  10     3943.21     3801.03   1023.39 o 
   6  22  10    11737.54    12755.86   1236.09 o 
   8  22  10      244.06     -463.86   1550.60 o 
  10  22  10      793.27      794.73   1618.61 o 
   2  24  10      639.02     1015.28   1132.07 o 
   4  24  10      356.12      874.38    926.51 o 
   6  24  10     5053.48     3866.00   1109.05 o 
   8  24  10     1730.10      460.62   1657.53 o 
  10  24  10    17281.82    18430.73   2127.92 o 
   0  26  10     4489.56     5634.47   1401.26 o 
   2  26  10    41867.43    36174.24   1878.05 o 
   4  26  10     2578.66     2225.37    939.51 o 
   6  26  10     3177.44     4778.52   1210.23 o 
   8  26  10      145.77      -45.84   1069.32 o 
  10  26  10     2423.51     5475.43   1894.21 o 
  12  26  10      145.72    -1839.26   1839.26 o 
   2  28  10     2950.76     2478.18    799.38 o 
   4  28  10     1453.81      923.22    953.25 o 
   6  28  10     8378.78     9957.21   1370.55 o 
   8  28  10     2343.58     3071.85   1150.23 o 
  10  28  10    16867.10    15566.79   2102.06 o 
   0  30  10     5644.18     4777.87   1414.19 o 
   2  30  10     2383.73     2371.48    779.92 o 
   4  30  10     1304.17      243.53    781.60 o 
   6  30  10      265.44      394.49   1082.90 o 
   8  30  10      110.68     -569.23    997.21 o 
   2  32  10      716.74     -481.63    712.43 o 
   4  32  10     1463.87     1738.21    822.62 o 
   6  32  10     2976.26     2253.24    873.34 o 
   8  32  10     2845.77     2298.43   1187.79 o 
  10  32  10     7159.99     5569.49   2043.55 o 
   0  34  10     2669.58     1790.55   1368.84 o 
   2  34  10    23517.67    19440.54   1161.74 o 
   4  34  10     2113.04     2807.83    866.91 o 
   6  34  10     2676.70     1635.71    897.10 o 
   8  34  10     1730.86      576.15    856.92 o 
   2  36  10       49.28     -918.01    956.16 o 
   4  36  10     1795.73     2072.77    880.23 o 
   6  36  10      991.54     -129.36    885.91 o 
   8  36  10     1501.74     1043.08    903.69 o 
   0  38  10     1728.24    -1213.13   1213.13 o 
   2  38  10     8829.15     9615.54   1090.30 o 
   4  38  10     1432.04      248.96    845.77 o 
   6  38  10     3969.59     3739.29   1003.67 o 
   2  40  10      694.50      472.13    858.15 o 
   4  40  10      785.94     1201.98    851.13 o 
   6  40  10      285.71     -784.51    871.79 o 
   0  42  10      895.19     1754.86   1420.75 o 
   2  42  10     1654.04     1908.43    878.32 o 
   4  42  10      452.55      569.98    865.68 o 
   2  44  10      181.63     -206.36    953.63 o 
   7  17  11     1696.91      788.23   1557.00 o 
   7  19  11     2655.21      -61.64   1592.66 o 
   5  21  11      279.76     3136.70   1647.80 o 
   7  21  11      880.22    -1291.04   1618.48 o 
   5  23  11     4516.39     1407.79   1735.40 o 
   7  23  11      864.95     1174.22   1745.13 o 
   9  23  11      612.56      843.38   1774.32 o 
   5  25  11      595.50     -885.69   1638.20 o 
   7  25  11      564.22     -227.05   1540.78 o 
   9  25  11     1348.50     -356.86   1647.90 o 
   5  27  11     1373.36     1774.32   1732.14 o 
   7  27  11      209.44     -551.45   1741.96 o 
   9  27  11      678.07     2799.33   1855.42 o 
   5  29  11     3724.35     4035.06   1923.63 o 
   7  29  11      937.22     3376.61   1968.88 o 
   3  31  11     5107.16     5183.54   1842.49 o 
   5  31  11     1244.53      171.93   1732.14 o 
   7  31  11     1474.15     2163.57   1832.70 o 
   3  33  11      657.22      -87.57   1780.82 o 
   5  33  11     4251.68     7580.40   1293.62 o 
   3  35  11     3728.28     2321.86   1144.28 o 
   5  35  11      756.80    -1255.48   1255.48 o 
   1  37  11     2213.80     2449.03   1433.72 o 
   3  37  11      481.39    -1255.48   1255.48 o 
                                                 
